# Supplementary material for: SMS121, a new inhibitor of CD36, impairs fatty acid uptake and viability of acute myeloid leukemia
Source: Sci Rep. 2024 Apr 20;14:9104. doi: 10.1038/s41598-024-58689-1 (PMC11032350; doi:10.1038/s41598-024-58689-1)
Supplement: Supplementary file 2 — Supplementary Tables. [file 41598_2024_58689_MOESM2_ESM.xlsx]

## Sheet: Suppl. Table S1 - Explanation
LFQ
This a label free quantification using DDA method (Proteome Discoverer 2.5).
Same amount (1 µg) of the samples were loaded on Fusion, long gradient.
There is both un-normalised normalised abundance value.
High, the protein has been identified
Peak Found, a peak has been found, but the protein has not been identified
Not Found, the protein has not been identified, nor a peak has been found
A razor peptide is a peptide that has been assigned to the Protein Group with the largest number of total peptide identified (IDs).
If the razor peptide is also unique it only matches to this single Protein.
If it is not unique, it will only be a razor peptide for the group with the largest number of peptide IDs.

## Sheet: Suppl. Table S2 - Abundance
Description	Accession	KG+RPMI1_Abundance: F1: Sample	KG+RPMI2_Abundance: F2: Sample	KG+ADI1_Abundance: F3: Sample	KG+ADI2_Abundance: F4: Sample	ADI+RPMI1_Abundance: F5: Sample	ADI+RPMI2_Abundance: F6: Sample	KG+RPMI1_Abundances (Normalized): F1: Sample	KG+RPMI2_Abundances (Normalized): F2: Sample	KG+ADI1_Abundances (Normalized): F3: Sample	KG+ADI2_Abundances (Normalized): F4: Sample	ADI+RPMI1_Abundances (Normalized): F5: Sample	ADI+RPMI2_Abundances (Normalized): F6: Sample	Found in Sample: [S1] F1: Sample	Found in Sample: [S2] F2: Sample	Found in Sample: [S3] F3: Sample	Found in Sample: [S4] F4: Sample	Found in Sample: [S5] F5: Sample	Found in Sample: [S6] F6: Sample	# Protein Groups	Modifications
Albumin OS=Homo sapiens OX=9606 GN=ALB PE=1 SV=2	P02768	3.82705e+09	6.28274e+09	8.24592e+09	2.75078e+09	4.0828e+09	3.2965e+09	4.06455e+09	8.00185e+09	8.24592e+09	4.92253e+09	6.1713e+09	6.0046e+09	High	High	High	High	High	High	1
Alpha-2-HS-glycoprotein OS=Homo sapiens OX=9606 GN=AHSG PE=1 SV=2	P02765	6.05729e+09	2.0988e+09	2.47994e+09	2.07683e+09	2.39671e+09	1.66667e+09	6.43319e+09	2.67309e+09	2.47994e+09	3.71649e+09	3.62271e+09	3.03586e+09	High	High	High	High	High	High	1
Vitamin D-binding protein OS=Homo sapiens OX=9606 GN=GC PE=1 SV=2	P02774	1.58852e+08	1.0349e+08	1.32411e+08	6.3037e+07	1.15542e+08	8.83316e+07	1.6871e+08	1.31808e+08	1.32411e+08	1.12805e+08	1.74646e+08	1.60897e+08	High	High	High	High	High	High	1
Lactotransferrin OS=Homo sapiens OX=9606 GN=LTF PE=1 SV=6	P02788	5.299e+08	7.88782e+08	7.20842e+08	1.32994e+09	9.95576e+08	1.12575e+09	5.62784e+08	1.00461e+09	7.20842e+08	2.37993e+09	1.50485e+09	2.05056e+09	High	High	High	High	High	High	1
Alpha-2-macroglobulin OS=Homo sapiens OX=9606 GN=A2M PE=1 SV=3	P01023	5.29025e+08	1.79095e+08	3.28371e+08	3.38846e+08	2.78492e+08	3.03875e+08	5.61855e+08	2.281e+08	3.28371e+08	6.06365e+08	4.2095e+08	5.53511e+08	High	High	High	High	High	High	1
Inter-alpha-trypsin inhibitor heavy chain H3 OS=Homo sapiens OX=9606 GN=ITIH3 PE=1 SV=2	Q06033	6.47749e+07	4.79925e+07	6.10201e+07	4.25747e+07	4.72404e+07	4.4131e+07	6.87947e+07	6.11244e+07	6.10201e+07	7.61875e+07	7.14056e+07	8.0385e+07	High	High	High	High	High	High	1
Vimentin OS=Homo sapiens OX=9606 GN=VIM PE=1 SV=4	P08670	1.81192e+06	1.00623e+06	2.3088e+07	1.20942e+07	1.61863e+07	1.20681e+07	1.92436e+06	1.28156e+06	2.3088e+07	2.16425e+07	2.44662e+07	2.19821e+07	High	Peak Found	High	High	High	High	1
Hemoglobin subunit alpha OS=Homo sapiens OX=9606 GN=HBA1 PE=1 SV=2	P69905	2.03721e+08	1.06003e+08	1.7668e+08	1.04022e+08	7.00955e+07	7.57939e+07	2.16364e+08	1.35008e+08	1.7668e+08	1.86147e+08	1.05952e+08	1.38059e+08	High	High	High	High	High	High	1
Alpha-fetoprotein OS=Homo sapiens OX=9606 GN=AFP PE=1 SV=1	P02771	7.57742e+07	6.78652e+07	1.1581e+08	6.63655e+07	1.92319e+08	1.62506e+08	8.04766e+07	8.64347e+07	1.1581e+08	1.18761e+08	2.90697e+08	2.96005e+08	High	High	High	High	High	High	1
Actin, cytoplasmic 1 OS=Homo sapiens OX=9606 GN=ACTB PE=1 SV=1	P60709	30800581	1.7683e+07	2.61313e+07	1.00498e+07	3.29412e+06	1.6581e+06	3.2712e+07	2.25215e+07	2.61313e+07	1.79842e+07	4.97918e+06	3.02024e+06	High	High	High	High	High	High	1
Keratin, type I cytoskeletal 9 OS=Homo sapiens OX=9606 GN=KRT9 PE=1 SV=3	P35527	5.50525e+06	2.74972e+07	1.60434e+07	7.75421e+06	1.53563e+06	1.91734e+06	5.84689e+06	3.50211e+07	1.60434e+07	1.38762e+07	2.32117e+06	3.49244e+06	High	High	High	High	High	High	1
Keratin, type II cytoskeletal 1 OS=Homo sapiens OX=9606 GN=KRT1 PE=1 SV=6	P04264	3.19244e+06	2.27569e+07	3.75676e+06	6.69553e+06	1.7747e+06	1.37805e+06	3.39056e+06	2.89838e+07	3.75676e+06	1.19816e+07	2.68253e+06	2.51013e+06	High	High	High	High	Peak Found	High	1
Cell adhesion molecule 1 OS=Homo sapiens OX=9606 GN=CADM1 PE=1 SV=2	Q9BY67	2.50019e+06	2.87946e+06	3.41336e+06	5.88408e+06	3.04366e+06	3.27831e+06	2.65534e+06	3.66735e+06	3.41336e+06	1.05296e+07	4.60061e+06	5.97146e+06	High	High	High	High	High	High	1
Pregnancy zone protein OS=Homo sapiens OX=9606 GN=PZP PE=1 SV=4	P20742	7.93436e+06	3.75726e+06	5.30275e+06	4.0746e+06	1.8712e+06	3.044e+06	8.42674e+06	4.78534e+06	5.30275e+06	7.2915e+06	2.82838e+06	5.54467e+06	High	High	High	High	High	High	1
SPARC OS=Homo sapiens OX=9606 GN=SPARC PE=1 SV=1	P09486	3.93595e+06	7.01419e+06	4.23747e+06	5.7442e+06	8.02375e+06	3.95909e+06	4.18021e+06	8.93344e+06	4.23747e+06	1.02792e+07	1.21282e+07	7.21151e+06	High	High	High	High	High	High	1
14-3-3 protein zeta/delta OS=Homo sapiens OX=9606 GN=YWHAZ PE=1 SV=1	P63104	7940233	6.01633e+06	1.00446e+07	1.05713e+07	8.98169e+06	9.53495e+06	8.43298e+06	7.66255e+06	1.00446e+07	1.89174e+07	1.35761e+07	1.7368e+07	High	High	High	High	High	High	1	Acetyl [N-Term]
Cadherin-6 OS=Homo sapiens OX=9606 GN=CDH6 PE=1 SV=1	P55285	2.86381e+06	2.45352e+06	2.57271e+06	3.26179e+06	2.52891e+06	2.834e+06	3.04153e+06	3.12486e+06	2.57271e+06	5.83698e+06	3.82253e+06	5.16215e+06	High	High	High	High	High	High	1
Inter-alpha-trypsin inhibitor heavy chain H2 OS=Homo sapiens OX=9606 GN=ITIH2 PE=1 SV=2	P19823	2.59943e+07	1.7293e+07	2.70431e+07	323024	531999	94231	2.76075e+07	2.20248e+07	2.70431e+07	578051	804136	171643	High	High	High	High	High	High	1
Aggrecan core protein OS=Homo sapiens OX=9606 GN=ACAN PE=1 SV=3	P16112	2.10172e+06	2.62727e+06	1.7949e+06	2.12248e+06	2.81786e+06	3.2636e+06	2.23214e+06	3.34615e+06	1.7949e+06	3.79818e+06	4.2593e+06	5.94468e+06	High	High	High	High	High	High	1
Perilipin-4 OS=Homo sapiens OX=9606 GN=PLIN4 PE=1 SV=2	Q96Q06		760359	3.33465e+06	3.02719e+06	1.49625e+06	2.90647e+06		968412	3.33465e+06	5.41715e+06	2.26163e+06	5.29415e+06	Not Found	Peak Found	High	High	High	High	1
Complement C3 OS=Homo sapiens OX=9606 GN=C3 PE=1 SV=2	P01024	19903781	8.25133e+06	1.37947e+07	6.21675e+06	6.08757e+06	4.64612e+06	2.1139e+07	1.05091e+07	1.37947e+07	1.11249e+07	9.20159e+06	8.46294e+06	High	High	High	High	High	Peak Found	1
Lumican OS=Homo sapiens OX=9606 GN=LUM PE=1 SV=2	P51884	1.32692e+08	6.57514e+07	8.30221e+07	7.65528e+07	4.98406e+07	5.43638e+07	1.40926e+08	8.37426e+07	8.30221e+07	1.36991e+08	7.5336e+07	9.90241e+07	High	High	High	High	High	High	1
Retinol-binding protein 4 OS=Homo sapiens OX=9606 GN=RBP4 PE=1 SV=3	P02753	1.4903e+06	1.7082e+06	4.15364e+06	1.55878e+06	4.02864e+06	3.43285e+06	1.58278e+06	2.17561e+06	4.15364e+06	2.78943e+06	6.08944e+06	6.25296e+06	Peak Found	High	High	High	High	High	1
Serotransferrin OS=Homo sapiens OX=9606 GN=TF PE=1 SV=3	P02787	1.20272e+07	7.76379e+06	1.52877e+07	1.913e+07	16119609	4668875	1.27735e+07	9.88815e+06	1.52877e+07	3.42331e+07	2.43654e+07	8.50439e+06	High	High	High	High	High	High	1
Fibromodulin OS=Homo sapiens OX=9606 GN=FMOD PE=1 SV=2	Q06828	1.05799e+07	5.53447e+06	6.61491e+06	6.64586e+06	6.1806e+06	6.68507e+06	1.12365e+07	7.04884e+06	6.61491e+06	1.18928e+07	9.3422e+06	1.21769e+07	High	High	High	High	High	High	1
CD44 antigen OS=Homo sapiens OX=9606 GN=CD44 PE=1 SV=3	P16070	1.21644e+07	11986756	1.19039e+07	1.73282e+07	1.06384e+07	1.06196e+07	1.29193e+07	1.52666e+07	1.19039e+07	3.10089e+07	1.60803e+07	1.93437e+07	High	High	High	High	High	High	1
Perilipin-1 OS=Homo sapiens OX=9606 GN=PLIN1 PE=1 SV=2	O60240			5.44701e+06	3.39657e+06	5.65324e+06	4.62197e+06			5.44701e+06	6.07816e+06	8.54508e+06	8.41896e+06	Not Found	Not Found	High	High	High	High	1
Kininogen-1 OS=Homo sapiens OX=9606 GN=KNG1 PE=1 SV=2	P01042	22024368	2.77519e+07	33609309	22410923	1.91854e+07	21985302	2.33911e+07	3.53455e+07	33609309	4.01043e+07	2.89994e+07	4.00464e+07	High	High	High	High	High	High	1
Triosephosphate isomerase OS=Homo sapiens OX=9606 GN=TPI1 PE=1 SV=4	P60174	1.42307e+06	840158	2.58193e+06	2.74429e+06	196522	203716	1.51138e+06	1.07005e+06	2.58193e+06	4.91091e+06	297051	371071	High	High	High	High	High	High	1
Periostin OS=Homo sapiens OX=9606 GN=POSTN PE=1 SV=2	Q15063	4.29319e+06	1.76459e+06	2.61496e+06	1967460	1.28473e+06	1.83129e+06	4.55961e+06	2.24743e+06	2.61496e+06	3.52077e+06	1.94191e+06	3.33571e+06	High	High	High	High	High	High	1
Peroxiredoxin-2 OS=Homo sapiens OX=9606 GN=PRDX2 PE=1 SV=5	P32119	5.34877e+06	3.35508e+06	4.57888e+06	3.27691e+06	2.82934e+06	2.46339e+06	5.6807e+06	4.27312e+06	4.57888e+06	5.86403e+06	4.27664e+06	4.48708e+06	High	High	High	High	High	High	1
Myosin light polypeptide 6 OS=Homo sapiens OX=9606 GN=MYL6 PE=1 SV=2	P60660	927292	820565	916486	1.00029e+06	603500	566255	984837	1.04509e+06	916486	1.79001e+06	912212	1.03144e+06	High	High	High	High	High	High	1
Parkinson disease protein 7 OS=Homo sapiens OX=9606 GN=PARK7 PE=1 SV=2	Q99497	1.08654e+06	268196	872644	1.0074e+06	854387	750845	1.15397e+06	341581	872644	1.80274e+06	1.29144e+06	1.36767e+06	High	High	High	High	High	High	1
Protocadherin-12 OS=Homo sapiens OX=9606 GN=PCDH12 PE=1 SV=1	Q9NPG4	1.59581e+06	958552	702199	778259	823999	710583	1.69484e+06	1.22084e+06	702199	1.39269e+06	1.2455e+06	1.29433e+06	High	High	High	High	High	High	1
Pantetheinase OS=Homo sapiens OX=9606 GN=VNN1 PE=1 SV=2	O95497	927643	607943	633758	483096	434566	246915	985210	774291	633758	864499	656862	449758	High	High	High	High	High	High	1
Alpha-2-antiplasmin OS=Homo sapiens OX=9606 GN=SERPINF2 PE=1 SV=3	P08697	1.3857e+08	6.80771e+07	1.18021e+08	5.17078e+07	4.58019e+07	30442976	1.47169e+08	8.67046e+07	1.18021e+08	9.2531e+07	6.92312e+07	5.54521e+07	High	High	High	High	High	High	1
Complement C4-A OS=Homo sapiens OX=9606 GN=C4A PE=1 SV=2	P0C0L4	1.30041e+07	2.63969e+06	8.03962e+06	7.24664e+06	4.78312e+06	4.21147e+06	1.38111e+07	3.36197e+06	8.03962e+06	1.29679e+07	7.22987e+06	7.67122e+06	High	High	High	High	High	High	1
Annexin A5 OS=Homo sapiens OX=9606 GN=ANXA5 PE=1 SV=2	P08758			2.14019e+06	2.88319e+06	3.42973e+06	3.01804e+06			2.14019e+06	5.15946e+06	5.18416e+06	5.49739e+06	Not Found	Not Found	High	High	High	High	1
Apolipoprotein C-III OS=Homo sapiens OX=9606 GN=APOC3 PE=1 SV=1	P02656	2.74767e+06	1.68848e+06	2.7581e+06	1.67741e+06	1715913	1.96035e+06	2.91818e+06	2.15048e+06	2.7581e+06	3.00172e+06	2.59367e+06	3.57079e+06	High	High	Peak Found	High	High	High	1
14-3-3 protein beta/alpha OS=Homo sapiens OX=9606 GN=YWHAB PE=1 SV=3	P31946	1.35321e+06	871219	3.45568e+06	2.49587e+06	2.26045e+06	1.80536e+06	1.43719e+06	1.10961e+06	3.45568e+06	4.46637e+06	3.41675e+06	3.28848e+06	High	Peak Found	High	High	High	High	1
Reticulocalbin-3 OS=Homo sapiens OX=9606 GN=RCN3 PE=1 SV=1	Q96D15	2.02596e+06	735589	1.58905e+06	1.81832e+06	1.45505e+06	2.31373e+06	2.15169e+06	936864	1.58905e+06	3.25389e+06	2.19936e+06	4.21448e+06	High	High	High	High	High	High	1
Membrane primary amine oxidase OS=Homo sapiens OX=9606 GN=AOC3 PE=1 SV=3	Q16853	1.86612e+06	1.44782e+06	1.31409e+06	1.14142e+06	1.0929e+06	767282	1.98192e+06	1.84398e+06	1.31409e+06	2.04257e+06	1.65196e+06	1.39761e+06	High	High	High	High	High	High	1
Cadherin-13 OS=Homo sapiens OX=9606 GN=CDH13 PE=1 SV=1	P55290	5.28638e+06	2.73512e+06	3.56207e+06	3649898	3.87351e+06	3.49059e+06	5.61444e+06	3.48351e+06	3.56207e+06	6.53149e+06	5.85496e+06	6.35813e+06	High	High	High	High	High	High	1
Hemoglobin subunit epsilon OS=Homo sapiens OX=9606 GN=HBE1 PE=1 SV=2	P02100	67836576	29606062	53298436	24161764	23755400	23621850	7.20463e+07	3.7707e+07	53298436	4.32375e+07	3.59072e+07	4.30274e+07	High	High	High	High	High	High	1
Adipogenesis regulatory factor OS=Homo sapiens OX=9606 GN=ADIRF PE=1 SV=1	Q15847	430478		1.31292e+06	709373	434154	789158	457192		1.31292e+06	1.26942e+06	656240	1.43746e+06	Peak Found	Not Found	High	High	High	High	1
14-3-3 protein epsilon OS=Homo sapiens OX=9606 GN=YWHAE PE=1 SV=1	P62258	1.78909e+06	1.14548e+06	1.98414e+06	3.27284e+06	2304576	2.37189e+06	1.90011e+06	1.45891e+06	1.98414e+06	5.85674e+06	3.48345e+06	4.32042e+06	High	High	High	High	High	High	1	Acetyl [N-Term]
Protein CutA OS=Homo sapiens OX=9606 GN=CUTA PE=1 SV=2	O60888	3.63544e+06	1.22534e+06	2642698	2.60241e+06	2343797	2.42999e+06	3.86104e+06	1.56062e+06	2642698	4.65701e+06	3.54273e+06	4.42624e+06	High	High	High	High	High	High	1
Vascular cell adhesion protein 1 OS=Homo sapiens OX=9606 GN=VCAM1 PE=1 SV=1	P19320	1.98838e+06	674118	1.46767e+06	2027969	1.32782e+06	1.71432e+06	2.11178e+06	858573	1.46767e+06	3.62905e+06	2.00704e+06	3.12265e+06	High	Peak Found	High	High	High	High	1
Cadherin-2 OS=Homo sapiens OX=9606 GN=CDH2 PE=1 SV=4	P19022	1.13159e+06	658788	909771	1.12558e+06	853020	872566	1.20181e+06	839048	909771	2.01423e+06	1.28937e+06	1.58939e+06	High	Peak Found	Peak Found	High	High	High	1
Voltage-dependent calcium channel subunit alpha-2/delta-1 OS=Homo sapiens OX=9606 GN=CACNA2D1 PE=1 SV=3	P54289	2406295	1.17608e+06	1.40324e+06	865109	792802	260470	2.55562e+06	1.49789e+06	1.40324e+06	1.54811e+06	1.19835e+06	474449	High	High	High	High	High	Peak Found	1
Hornerin OS=Homo sapiens OX=9606 GN=HRNR PE=1 SV=2	Q86YZ3	654012	500922	213704	198098	112343	83414.9	694598	637987	213704	354496	169810	151941	Peak Found	High	Peak Found	High	Peak Found	Peak Found	1
Prothrombin OS=Homo sapiens OX=9606 GN=F2 PE=1 SV=2	P00734	20824472	7.77385e+06	19506264	15964756	11327207	10173621	2.21168e+07	9.90096e+06	19506264	2.85689e+07	1.71215e+07	1.85313e+07	High	High	High	High	High	High	1
N-acetylmuramoyl-L-alanine amidase OS=Homo sapiens OX=9606 GN=PGLYRP2 PE=1 SV=1	Q96PD5	2.47511e+06	1.12042e+06	1897714	990073	1.04234e+06	915757	2.6287e+06	1.42699e+06	1897714	1.77174e+06	1.57553e+06	1.66806e+06	High	High	High	Peak Found	Peak Found	High	1
Regucalcin OS=Homo sapiens OX=9606 GN=RGN PE=1 SV=1	Q15493	2.85133e+06	1.56366e+06	339677	1.74098e+06	2.06381e+06	281599	3.02827e+06	1.99152e+06	339677	3.11548e+06	3.11952e+06	512935	High	Peak Found	High	Peak Found	High	Peak Found	1
Collagen alpha-1(VI) chain OS=Homo sapiens OX=9606 GN=COL6A1 PE=1 SV=3	P12109	944347	609833	1.21474e+06	336681	490777	388998	1.00295e+06	776699	1.21474e+06	602490	741828	708563	High	Peak Found	High	High	High	High	1
Receptor-type tyrosine-protein phosphatase gamma OS=Homo sapiens OX=9606 GN=PTPRG PE=1 SV=4	P23470	393140			332484	330070	188864	417538			594981	498913	344016	High	Not Found	Not Found	High	High	High	1
Coactosin-like protein OS=Homo sapiens OX=9606 GN=COTL1 PE=1 SV=3	Q14019	1.86267e+06	746213	1.21889e+06	1.28805e+06	1.05819e+06	417799	1.97826e+06	950395	1.21889e+06	2.30496e+06	1.59949e+06	761024	High	High	Peak Found	High	High	High	1
Dickkopf-related protein 3 OS=Homo sapiens OX=9606 GN=DKK3 PE=1 SV=2	Q9UBP4	2.02582e+06	2.09892e+06	1.86125e+06	3.83964e+06	2.24184e+06	3.27062e+06	2.15153e+06	2.67324e+06	1.86125e+06	6.87103e+06	3.38862e+06	5.95747e+06	High	High	Peak Found	Peak Found	High	Peak Found	1
Thrombospondin-4 OS=Homo sapiens OX=9606 GN=THBS4 PE=1 SV=2	P35443	1.61834e+06	413861	682076	822732	638540	391787	1.71877e+06	527104	682076	1.47228e+06	965177	713643	High	High	High	High	High	High	1
Antithrombin-III OS=Homo sapiens OX=9606 GN=SERPINC1 PE=1 SV=1	P01008	4.90495e+06	1.93187e+06	3.44359e+06	1.26523e+06	1.51276e+06	793501	5.20934e+06	2.46047e+06	3.44359e+06	2.26413e+06	2.28659e+06	1.44537e+06	High	High	High	High	High	High	1
Metallothionein-1X OS=Homo sapiens OX=9606 GN=MT1X PE=1 SV=1	P80297	477739	213560	280995	150235	303621	213624	507386	271995	280995	268846	458935	389118	High	High	High	High	High	High	1
Trypsin-3 OS=Homo sapiens OX=9606 GN=PRSS3 PE=1 SV=2	P35030	2.01646e+06	1.58831e+06	1.619e+06	1.68643e+06	1.39517e+06	1.78541e+06	2.14159e+06	2.0229e+06	1.619e+06	3.01786e+06	2.10885e+06	3.25214e+06	High	High	Peak Found	High	High	High	1
Osteopontin OS=Homo sapiens OX=9606 GN=SPP1 PE=1 SV=1	P10451	4245404	3.57169e+06	5642475	7.49558e+06	4801082	6.17959e+06	4.50886e+06	4.54899e+06	5642475	1.34133e+07	7.25701e+06	1.12562e+07	High	High	Peak Found	High	Peak Found	High	1
ICOS ligand OS=Homo sapiens OX=9606 GN=ICOSLG PE=1 SV=2	O75144	4540223	4.39914e+06	5.53074e+06	5.2964e+06	4567433	5741167	4.82198e+06	5.60285e+06	5.53074e+06	9.4779e+06	6.90384e+06	1.04576e+07	High	High	High	High	High	High	1
Probable phosphoglycerate mutase 4 OS=Homo sapiens OX=9606 GN=PGAM4 PE=3 SV=1	Q8N0Y7	391778	476965	246753	336308	709350	1.37247e+06	416091	607475	246753	601823	1.07221e+06	2.49997e+06	High	Peak Found	High	High	High	Peak Found	1
Inter-alpha-trypsin inhibitor heavy chain H1 OS=Homo sapiens OX=9606 GN=ITIH1 PE=1 SV=3	P19827	2.36682e+06	1.89335e+06	154518	53935.1	91267.5	39744.6	2.5137e+06	2.41142e+06	154518	96516.9	137954	72395.1	High	High	High	Peak Found	High	Peak Found	1
Fibulin-1 OS=Homo sapiens OX=9606 GN=FBLN1 PE=1 SV=4	P23142	465678	305486	496160	209841	321339	294519	494576	389075	496160	375511	485716	536469	High	Peak Found	High	High	High	High	1
Peroxiredoxin-1 OS=Homo sapiens OX=9606 GN=PRDX1 PE=1 SV=1	Q06830	379525	223806	336404	318609			403077	285045	336404	570151			Peak Found	High	High	High	Not Found	Not Found	1
Keratin, type II cytoskeletal 2 epidermal OS=Homo sapiens OX=9606 GN=KRT2 PE=1 SV=2	P35908	668820	2.0192e+06	385515	1.48961e+06	710185	142310	710325	2.5717e+06	385515	2.66566e+06	1.07347e+06	259219	High	High	Peak Found	Peak Found	High	High	1
Keratin, type I cytoskeletal 10 OS=Homo sapiens OX=9606 GN=KRT10 PE=1 SV=6	P13645	190391	669208	971143	175472	131499	457243	202206	852319	971143	314007	198765	832871	Peak Found	High	High	Peak Found	Peak Found	High	1
Galectin-1 OS=Homo sapiens OX=9606 GN=LGALS1 PE=1 SV=2	P09382			383467	515487	341716	592221			383467	922463	516516	1.07873e+06	Not Found	Not Found	High	High	Peak Found	High	1
Insulin-like growth factor II OS=Homo sapiens OX=9606 GN=IGF2 PE=1 SV=1	P01344	815521	652671	1.11853e+06	1.09563e+06	677026	563737	866130	831257	1.11853e+06	1.96063e+06	1.02335e+06	1.02685e+06	High	High	High	High	High	High	1
Fatty acid-binding protein, adipocyte OS=Homo sapiens OX=9606 GN=FABP4 PE=1 SV=3	P15090	110843		885734	570397	508979	703921	117721		885734	1.02073e+06	769340	1.2822e+06	Peak Found	Not Found	Peak Found	High	High	High	1
Dipeptidyl peptidase 1 OS=Homo sapiens OX=9606 GN=CTSC PE=1 SV=2	P53634	911560	357663	807103	456823	409144	206306	968128	455529	807103	817485	618436	375787	High	High	High	High	High	High	1
Beta-2-microglobulin OS=Homo sapiens OX=9606 GN=B2M PE=1 SV=1	P61769	750458	1.68453e+06	759600	1.75367e+06			797029	2.14546e+06	759600	3.13819e+06			High	High	High	High	Not Found	Not Found	1
Hemopexin OS=Homo sapiens OX=9606 GN=HPX PE=1 SV=2	P02790	4513736	663523	2.0928e+06	1.08785e+06	1.57105e+06	418330	4.79385e+06	845079	2.0928e+06	1.9467e+06	2.37469e+06	761992	High	Peak Found	Peak Found	High	High	High	1
Alpha-amylase 1B OS=Homo sapiens OX=9606 GN=AMY1B PE=1 SV=1	P0DTE7	2.07721e+06	253607	427924	915374	1.34645e+06		2.20612e+06	323000	427924	1.63806e+06	2.03521e+06		High	Peak Found	Peak Found	Peak Found	High	High	1
Alpha-enolase OS=Homo sapiens OX=9606 GN=ENO1 PE=1 SV=2	P06733	203856	205399	1.89311e+06	326548	347861	481928	216506	261601	1.89311e+06	584357	525805	877835	High	High	High	Peak Found	Peak Found	Peak Found	1
Protein FAM3C OS=Homo sapiens OX=9606 GN=FAM3C PE=1 SV=1	Q92520	497173	212124	300780	282287	189468	317381	528027	270166	300780	505152	286387	578112	Peak Found	Peak Found	High	High	High	High	1
Immunoglobulin lambda-like polypeptide 5 OS=Homo sapiens OX=9606 GN=IGLL5 PE=2 SV=2	B9A064	2.87813e+06	6.44042e+06	3.39325e+06	4.39972e+06	3.88196e+06	3.91824e+06	3.05674e+06	8.20268e+06	3.39325e+06	7.8733e+06	5.86773e+06	7.1371e+06	High	High	High	High	Peak Found	High	1
Vitronectin OS=Homo sapiens OX=9606 GN=VTN PE=1 SV=1	P04004	864858	453960	747875	319973	210475		918528	578175	747875	572592	318140		High	Peak Found	High	Peak Found	Peak Found	Not Found	1
CD109 antigen OS=Homo sapiens OX=9606 GN=CD109 PE=1 SV=2	Q6YHK3	1.13143e+06			579977		155093	1.20164e+06			1.03787e+06		282504	High	Not Found	Not Found	High	Not Found	Peak Found	1
Superoxide dismutase [Cu-Zn] OS=Homo sapiens OX=9606 GN=SOD1 PE=1 SV=2	P00441			69683.3	41093.8	12405.9	10280.6			69683.3	73537.3	18752	18726.2	Not Found	Not Found	High	Peak Found	Peak Found	High	1
Carboxypeptidase Q OS=Homo sapiens OX=9606 GN=CPQ PE=1 SV=1	Q9Y646	351870			503009		326445	373706			900134		594622	High	Not Found	Not Found	High	Not Found	High	1
Mimecan OS=Homo sapiens OX=9606 GN=OGN PE=1 SV=1	P20774	415817	225919		339315			441622	287736		607204			High	Peak Found	Not Found	High	Not Found	Not Found	1
Cathepsin Z OS=Homo sapiens OX=9606 GN=CTSZ PE=1 SV=1	Q9UBR2	457150	476358	509532		279638	347775	485519	606702	509532		422683	633475	Peak Found	Peak Found	High	Not Found	High	High	1
Testis-specific Y-encoded-like protein 2 OS=Homo sapiens OX=9606 GN=TSPYL2 PE=1 SV=1	Q9H2G4		1.47205e+06	1.72507e+06		292174			1.87484e+06	1.72507e+06		441632		Not Found	High	High	Not Found	High	Not Found	1
Contactin-1 OS=Homo sapiens OX=9606 GN=CNTN1 PE=1 SV=1	Q12860	350467		447196			163646	372216		447196			298083	Peak Found	Not Found	High	Not Found	Not Found	Peak Found	1
Histone H2B type 2-E OS=Homo sapiens OX=9606 GN=H2BC21 PE=1 SV=3	Q16778	1.2482e+06	913969	1.44719e+06				1.32566e+06	1.16405e+06	1.44719e+06				High	High	High	Not Found	Not Found	Not Found	1
Collagen alpha-1(V) chain OS=Homo sapiens OX=9606 GN=COL5A1 PE=1 SV=3	P20908													High	Not Found	Not Found	Not Found	Not Found	Not Found	1
Glucose-6-phosphate isomerase OS=Homo sapiens OX=9606 GN=GPI PE=1 SV=4	P06744													High	Not Found	High	Not Found	Not Found	Not Found	1
Thyroxine-binding globulin OS=Homo sapiens OX=9606 GN=SERPINA7 PE=1 SV=2	P05543	2.0578e+06	464409	673633				2.1855e+06	591483	673633				High	Peak Found	Peak Found	Not Found	Not Found	Not Found	1
Interleukin-1 receptor accessory protein OS=Homo sapiens OX=9606 GN=IL1RAP PE=1 SV=2	Q9NPH3	384328	407210	337251	565850	256572	339365	408178	518633	337251	1.01259e+06	387818	618157	High	High	Peak Found	High	Peak Found	Peak Found	1
Epidermal growth factor receptor OS=Homo sapiens OX=9606 GN=EGFR PE=1 SV=2	P00533	398336	231184	286838	442223	264435	202844	423056	294441	286838	791357	399703	369481	Peak Found	High	Peak Found	High	High	High	1
Basal cell adhesion molecule OS=Homo sapiens OX=9606 GN=BCAM PE=1 SV=2	P50895	59403	101243	38543.3	88806.5	65003	68800.6	63089.4	128946	38543.3	158919	98254.4	125321	Peak Found	High	Peak Found	Peak Found	High	High	1
C-type mannose receptor 2 OS=Homo sapiens OX=9606 GN=MRC2 PE=1 SV=2	Q9UBG0													High	Not Found	High	Not Found	Not Found	Not Found	1
Thyroglobulin OS=Homo sapiens OX=9606 GN=TG PE=1 SV=5	P01266	489085	181911		272920	321998	339008	519436	231687		488389	486712	617506	High	Peak Found	Not Found	Peak Found	Peak Found	High	1
Cadherin-11 OS=Homo sapiens OX=9606 GN=CDH11 PE=1 SV=2	P55287	118272	118304		139308	103876	74602	125611	150675		249291	157013	135888	High	High	Not Found	Peak Found	Peak Found	Peak Found	1
Elongation factor 1-alpha 1 OS=Homo sapiens OX=9606 GN=EEF1A1 PE=1 SV=1	P68104	577052			1.26184e+06			612862			2.25807e+06			High	Not Found	Not Found	Peak Found	Not Found	Not Found	1
Liver carboxylesterase 1 OS=Homo sapiens OX=9606 GN=CES1 PE=1 SV=2	P23141			926561	922615	818100	1024379			926561	1.65102e+06	1.23659e+06	1.86591e+06	Not Found	Not Found	Peak Found	Peak Found	High	High	1
Osteomodulin OS=Homo sapiens OX=9606 GN=OMD PE=1 SV=1	Q99983	208799	173402	238372		136324	118439	221757	220849	238372		206058	215737	High	Peak Found	Peak Found	High	Peak Found	Peak Found	1
von Willebrand factor OS=Homo sapiens OX=9606 GN=VWF PE=1 SV=4	P04275			413234	226616	398709	161010			413234	405529	602662	293280	High	Not Found	Peak Found	Peak Found	Peak Found	High	1
Beta-2-glycoprotein 1 OS=Homo sapiens OX=9606 GN=APOH PE=1 SV=3	P02749	558189	665008	439125	31642.8	43269.1	29854.7	592828	846970	439125	56624.8	65402.8	54380.6	Peak Found	High	High	Peak Found	Peak Found	Peak Found	1
Cyclic GMP-AMP synthase OS=Homo sapiens OX=9606 GN=CGAS PE=1 SV=2	Q8N884	4622041	1355454	1.69585e+06	1.40516e+06	1.34869e+06	1.32951e+06	4.90887e+06	1.72634e+06	1.69585e+06	2.51453e+06	2.0386e+06	2.42171e+06	Peak Found	Peak Found	Peak Found	Peak Found	High	High	1
Oncoprotein-induced transcript 3 protein OS=Homo sapiens OX=9606 GN=OIT3 PE=1 SV=2	Q8WWZ8	184396		148985	245199	210874	174539	195839		148985	438783	318744	317925	Peak Found	Not Found	Peak Found	High	High	Peak Found	1
Serine/threonine-protein kinase/endoribonuclease IRE1 OS=Homo sapiens OX=9606 GN=ERN1 PE=1 SV=2	O75460													Not Found	Not Found	High	Not Found	Not Found	Not Found	1
Galactose mutarotase OS=Homo sapiens OX=9606 GN=GALM PE=1 SV=1	Q96C23													High	Not Found	Not Found	Not Found	Not Found	Not Found	1
4-hydroxyphenylpyruvate dioxygenase OS=Homo sapiens OX=9606 GN=HPD PE=1 SV=2	P32754													Not Found	Not Found	High	Not Found	Not Found	Not Found	1
Apolipoprotein A-IV OS=Homo sapiens OX=9606 GN=APOA4 PE=1 SV=4	P06727	805748	285130	479850	302943	160586	252828	855750	363148	479850	542117	242731	460528	Peak Found	High	Peak Found	Peak Found	Peak Found	Peak Found	1
Neural cell adhesion molecule L1-like protein OS=Homo sapiens OX=9606 GN=CHL1 PE=1 SV=4	O00533													Not Found	Not Found	Not Found	Not Found	Not Found	High	1
Cadherin-1 OS=Homo sapiens OX=9606 GN=CDH1 PE=1 SV=3	P12830	489500		269017	238718	155381	259774	519877		269017	427187	234864	473181	High	Not Found	Peak Found	Peak Found	Peak Found	Peak Found	1
Laminin subunit beta-1 OS=Homo sapiens OX=9606 GN=LAMB1 PE=1 SV=2	P07942	401477	158036	159802	185240	115701		426391	201279	159802	331487	174886		High	Peak Found	Peak Found	Peak Found	Peak Found	Not Found	1
2-iminobutanoate/2-iminopropanoate deaminase OS=Homo sapiens OX=9606 GN=RIDA PE=1 SV=1	P52758	427107			130149			453612			232902			High	Not Found	Not Found	Peak Found	Not Found	Not Found	1
1,4-alpha-glucan-branching enzyme OS=Homo sapiens OX=9606 GN=GBE1 PE=1 SV=3	Q04446			365731		380299	316506			365731		574836	576518	Not Found	Not Found	Peak Found	Not Found	High	Peak Found	1
Xaa-Pro dipeptidase OS=Homo sapiens OX=9606 GN=PEPD PE=1 SV=3	P12955	237772						252528						High	Not Found	Not Found	Not Found	Not Found	Not Found	1
Basement membrane-specific heparan sulfate proteoglycan core protein OS=Homo sapiens OX=9606 GN=HSPG2 PE=1 SV=4	P98160	303891	218653	177047	78136.9	63151	117415	322750	278481	177047	139826	95455.1	213872	Peak Found	Peak Found	High	Peak Found	Peak Found	Peak Found	1
Tetranectin OS=Homo sapiens OX=9606 GN=CLEC3B PE=1 SV=3	P05452	279568	1.51491e+06	504277		258556	316256	296917	1.92943e+06	504277		390816	576062	High	Peak Found	Peak Found	Not Found	Peak Found	Peak Found	1
Ephrin-B1 OS=Homo sapiens OX=9606 GN=EFNB1 PE=1 SV=1	P98172	166433	265044	309041	219648	189256	284594	176761	337567	309041	393060	286067	518390	Peak Found	Peak Found	Peak Found	High	Peak Found	Peak Found	1
Gelsolin OS=Homo sapiens OX=9606 GN=GSN PE=1 SV=1	P06396	3.53303e+06	2.01592e+06	2.34325e+06	1.36372e+06	1.79097e+06	1.31927e+06	3.75228e+06	2.56752e+06	2.34325e+06	2.44037e+06	2.70712e+06	2.40307e+06	High	Peak Found	Peak Found	High	High	High	1
Protein kinase C-binding protein NELL2 OS=Homo sapiens OX=9606 GN=NELL2 PE=1 SV=1	Q99435	795863	269355	382060	542978	364774	398154	845252	343058	382060	971659	551369	725240	Peak Found	Peak Found	Peak Found	Peak Found	Peak Found	High	1
Protocadherin gamma-C3 OS=Homo sapiens OX=9606 GN=PCDHGC3 PE=1 SV=1	Q9UN70	523944	116670	405013	564014	488379	503885	556458	148594	405013	1.0093e+06	738202	917830	Peak Found	Peak Found	High	Peak Found	Peak Found	Peak Found	1
Isoform 2 of Neural cell adhesion molecule 1 OS=Homo sapiens OX=9606 GN=NCAM1	P13591-1	32941.9	5268.21	48203.8	8776.07	23589.9	15883.2	34986.2	6709.72	48203.8	15704.8	35657	28931.4	High	Peak Found	High	Peak Found	Peak Found	Peak Found	1
SH3 domain-binding glutamic acid-rich-like protein 3 OS=Homo sapiens OX=9606 GN=SH3BGRL3 PE=1 SV=1	Q9H299	185077	173547	168953	122198	71746.2	54967.2	196562	221034	168953	218673	108447	100123	Peak Found	Peak Found	High	High	High	High	1
Histone H2A type 2-C OS=Homo sapiens OX=9606 GN=H2AC20 PE=1 SV=4	Q16777	876323	661425	1.0758e+06	83906			930705	842407	1.0758e+06	150150			Peak Found	Peak Found	High	Peak Found	Not Found	Not Found	1
Serine protease inhibitor Kazal-type 5 OS=Homo sapiens OX=9606 GN=SPINK5 PE=1 SV=2	Q9NQ38	78712.3						83596.9						High	Not Found	Not Found	Not Found	Not Found	Not Found	1
Deleted in malignant brain tumors 1 protein OS=Homo sapiens OX=9606 GN=DMBT1 PE=1 SV=2	Q9UGM3													Not Found	Not Found	Not Found	Not Found	Not Found	High	1
Transaldolase OS=Homo sapiens OX=9606 GN=TALDO1 PE=1 SV=2	P37837	188620		169544				200325		169544				High	Not Found	Peak Found	Not Found	Not Found	Not Found	1
N(G),N(G)-dimethylarginine dimethylaminohydrolase 2 OS=Homo sapiens OX=9606 GN=DDAH2 PE=1 SV=1	O95865													High	Not Found	Not Found	Not Found	Not Found	Not Found	1
Collagen alpha-1(XI) chain OS=Homo sapiens OX=9606 GN=COL11A1 PE=1 SV=4	P12107	223663	146501	126763	114741	80616.8	50027.1	237543	186587	126763	205330	121855	91124.8	High	Peak Found	Peak Found	Peak Found	Peak Found	Peak Found	1
Peptidyl-prolyl cis-trans isomerase A OS=Homo sapiens OX=9606 GN=PPIA PE=1 SV=2	P62937													High	Not Found	Not Found	Not Found	Not Found	Not Found	1
Neuronal cell adhesion molecule OS=Homo sapiens OX=9606 GN=NRCAM PE=1 SV=3	Q92823	232746	171026	285958	341331		293123	247189	217822	285958	610812		533925	Peak Found	Peak Found	Peak Found	Peak Found	Not Found	High	1

## Sheet: Suppl. Table S3 - All info
Accession	Description	Exp. q-value: Combined	Sum PEP Score	Coverage [%]	# Peptides	# PSMs	# Unique Peptides	# AAs	MW [kDa]	calc. pI	Score Sequest HT: Sequest HT	Biological Process	Cellular Component	Molecular Function	Pfam IDs	Entrez Gene ID	Gene Symbol	Gene ID	Ensembl Gene ID	Reactome Pathways	WikiPathways	# Protein Pathway Groups	# Razor Peptides	KG+RPMI1_Abundance: F1: Sample	KG+RPMI2_Abundance: F2: Sample	KG+ADI1_Abundance: F3: Sample	KG+ADI2_Abundance: F4: Sample	ADI+RPMI1_Abundance: F5: Sample	ADI+RPMI2_Abundance: F6: Sample	KG+RPMI1_Abundances (Normalized): F1: Sample	KG+RPMI2_Abundances (Normalized): F2: Sample	KG+ADI1_Abundances (Normalized): F3: Sample	KG+ADI2_Abundances (Normalized): F4: Sample	ADI+RPMI1_Abundances (Normalized): F5: Sample	ADI+RPMI2_Abundances (Normalized): F6: Sample	Found in Sample: [S1] F1: Sample	Found in Sample: [S2] F2: Sample	Found in Sample: [S3] F3: Sample	Found in Sample: [S4] F4: Sample	Found in Sample: [S5] F5: Sample	Found in Sample: [S6] F6: Sample	# Protein Groups	Modifications
P02768	Albumin OS=Homo sapiens OX=9606 GN=ALB PE=1 SV=2	0.000	43.311	16	12	223	12	609	69.3	6.28	704.68	stress response;other biological processes	non-structural extracellular;ER/Golgi;other cell component	nucleic acid binding activity;other molecular function	Pf00273	213	ALB	E7ESS9; hsa:213; O95574; P02768; P04277; Q13140; Q645G4; Q68DN5; Q6UXK4; Q86YG0; Q8IUK7; Q9P157; Q9P1I7; Q9UHS3; Q9UJZ0	ENSG00000163631	Platelet degranulation ; Regulation of Insulin-like Growth Factor (IGF) transport and uptake by Insulin-like Growth Factor Binding Proteins (IGFBPs); Post-translational protein phosphorylation; HDL remodeling; Scavenging of heme from plasma; Cytoprotection by HMOX1; Aspirin ADME; Recycling of bile acids and salts; Heme degradation; Heme biosynthesis	Selenium micronutrient network; Vitamin B12 metabolism; Folate metabolism; Complement system; VEGFA-VEGFR2 signaling pathway	15	0	3827052973.5	6282736347.70313	8245922067.51563	2750784410.57813	4082799319.64063	3296500148.24219	4064548588.69776	8001845932.7353	8245922067.51563	4922527294.99461	6171300138.54333	6004601519.99692	High	High	High	High	High	High	1
P02765	Alpha-2-HS-glycoprotein OS=Homo sapiens OX=9606 GN=AHSG PE=1 SV=2	0.000	23.122	9	5	133	5	367	39.3	5.72	449.15	stress response;transport;developmental processes;other biological processes	extracellular matrix;ER/Golgi;other cell component	enzyme regulator activity	Pf00031	197	AHSG	A8K9N6; B2R7G1; hsa:197; O14961; O14962; P02765; Q9P152	ENSG00000145192	Neutrophil degranulation; Platelet degranulation ; Regulation of Insulin-like Growth Factor (IGF) transport and uptake by Insulin-like Growth Factor Binding Proteins (IGFBPs); Post-translational protein phosphorylation		4	0	6057294415.4834	2098804257.125	2479940480.25586	2076831905.72852	2396708350.50586	1666672394.86523	6433192233.88322	2673088186.26823	2479940480.25586	3716489632.46658	3622712119.20029	3035857165.32765	High	High	High	High	High	High	1
P02774	Vitamin D-binding protein OS=Homo sapiens OX=9606 GN=GC PE=1 SV=2	0.000	47.437	14	9	71	9	474	52.9	5.45	316.14	other metabolic processes;transport	non-structural extracellular;cytosol;other cytoplasmic organelle;other cell component	transporter activity;cytoskeletal activity;other molecular function	Pf00273, Pf09164	2638	GC	B4DPP2; D6RAK8; hsa:2638; P02774; Q16309; Q16310; Q53F31; Q6GTG1	ENSG00000145321	Vitamin D (calciferol) metabolism	Vitamin D metabolism	2	0	158852159.625	103490400.4375	132410889.25	63037045.09375	115541874.234375	88331630.796875	168710055.932385	131807892.928804	132410889.25	112804759.935576	174645758.619583	160896775.578654	High	High	High	High	High	High	1
P02788	Lactotransferrin OS=Homo sapiens OX=9606 GN=LTF PE=1 SV=6	0.000	17.999	10	6	61	6	710	78.1	8.12	213.73	stress response;transport;developmental processes;other biological processes	non-structural extracellular;plasma membrane;other membranes;other cytoplasmic organelle;other cell component	enzyme regulator activity;nucleic acid binding activity;other molecular function	Pf00405	4057	LTF	A8K9U8; B2MV13; B7Z4X2; E7EQH5; hsa:4057; O00756; P02788; Q16780; Q16785; Q16786; Q16789; Q5DSM0; Q8IU92; Q8IZH6; Q8TCD2; Q96KZ4; Q96KZ5; Q9H1Z3; Q9UCY5	ENSG00000012223	Amyloid fiber formation; Neutrophil degranulation; Mtb iron assimilation by chelation; Metal sequestration by antimicrobial proteins	Male infertility	6	0	529899568.972656	788781797.789063	720842186.585938	1329940974.41406	995576458.148438	1125747052.02344	562783572.668872	1004611696.42452	720842186.585938	2379928693.10651	1504850141.55502	2050557304.93945	High	High	High	High	High	High	1
P01023	Alpha-2-macroglobulin OS=Homo sapiens OX=9606 GN=A2M PE=1 SV=3	0.000	23.751	7	10	78	8	1474	163.2	6.46	207.45	stress response;developmental processes;other biological processes	non-structural extracellular;other cell component	signal transduction activity or receptor binding;enzyme regulator activity;other molecular function	Pf00207, Pf01835, Pf07677, Pf07678, Pf07703, Pf17789, Pf17791	2	A2M	hsa:2; P01023; Q13677; Q59F47; Q5QTS0; Q68DN2; Q6PIY3; Q6PN97	ENSG00000175899	Platelet degranulation ; Intrinsic Pathway of Fibrin Clot Formation; Degradation of the extracellular matrix; HDL assembly	Complement system; Complement and coagulation cascades	6	3	529025075.822266	179094850.199219	328371039.382813	338845966.007813	278491741.167969	303875202.414063	561854811.053902	228099560.33956	328371039.382813	606364682.763968	420950427.954009	553511123.995496	High	High	High	High	High	High	1
Q06033	Inter-alpha-trypsin inhibitor heavy chain H3 OS=Homo sapiens OX=9606 GN=ITIH3 PE=1 SV=2	0.000	29.224	10	9	49	9	890	99.8	5.74	187.72	other metabolic processes;other biological processes	non-structural extracellular;other cell component	enzyme regulator activity	Pf00092, Pf06668, Pf08487	3699	ITIH3	hsa:3699; Q06033; Q3B7H5; Q53F06; Q6LAM2; Q99085	ENSG00000162267	Platelet degranulation	Network map of SARS-CoV-2 signaling pathway	2	0	64774929.71875	47992476.984375	61020082.21875	42574728.2421875	47240408.7109375	44130995.6171875	68794670.728208	61124386.8127156	61020082.21875	76187454.401452	71405601.4020091	80384963.27787	High	High	High	High	High	High	1
P08670	Vimentin OS=Homo sapiens OX=9606 GN=VIM PE=1 SV=4	0.000	33.417	44	15	50	15	466	53.6	5.12	177.05	cell organization and biogenesis;stress response;developmental processes;signal transduction;other biological processes	plasma membrane;other membranes;cytosol;cytoskeleton;nucleus;other cytoplasmic organelle;other cell component	cytoskeletal activity;nucleic acid binding activity;other molecular function	Pf00038, Pf04732	7431	VIM	B0YJC2; D3DRU4; hsa:7431; P08670; Q15867; Q15868; Q15869; Q548L2; Q6LER9; Q8N850; Q96ML2; Q9NTM3	ENSG00000026025	Caspase-mediated cleavage of cytoskeletal proteins; Late endosomal microautophagy; Aggrephagy; Interleukin-4 and Interleukin-13 signaling; Striated Muscle Contraction; RHOBTB1 GTPase cycle; Chaperone Mediated Autophagy	Allograft rejection; Spinal cord injury; Primary focal segmental glomerulosclerosis (FSGS); Mammary gland development pathway - Puberty (Stage 2 of 4); Apoptosis-related network due to altered Notch3 in ovarian cancer; Striated muscle contraction pathway; TGF-beta signaling in thyroid cells for epithelial-mesenchymal transition; Ciliary landscape; Burn wound healing; CCL18 signaling pathway; T-ce…	18	0	1811917.421875	1006234.609375	23088004.015625	12094185.453125	16186330.921875	12068051.1328125	1924359.67072169	1281564.89000982	23088004.015625	21642538.6790754	24466229.7703792	21982052.1513178	High	Peak Found	High	High	High	High	1
P69905	Hemoglobin subunit alpha OS=Homo sapiens OX=9606 GN=HBA1 PE=1 SV=2	0.000	24.728	32	5	49	5	142	15.2	8.68	173.29	other metabolic processes;stress response;transport;other biological processes	non-structural extracellular;cytosol;translational apparatus;other cell component	other molecular function	Pf00042	3039; 3040	HBA1; HBA2	hsa:3039; hsa:3040; P01922; P69905; Q1HDT5; Q3MIF5; Q53F97; Q96KF1; Q9NYR7; Q9UCM0	ENSG00000188536; ENSG00000206172	Scavenging of heme from plasma; Cytoprotection by HMOX1; Heme signaling; Erythrocytes take up carbon dioxide and release oxygen; Erythrocytes take up oxygen and release carbon dioxide	Selenium micronutrient network; Vitamin B12 metabolism; Folate metabolism; Effects of nitric oxide	9	0	203721328.28125	106003240.8125	176679938.875	104022035.5	70095468.9375	75793853.1875	216363672.801716	135008307.592338	176679938.875	186147379.293178	105951858.834769	138059112.874231	High	High	High	High	High	High	1
P02771	Alpha-fetoprotein OS=Homo sapiens OX=9606 GN=AFP PE=1 SV=1	0.000	30.093	11	9	46	9	609	68.6	5.68	168.78	other metabolic processes;developmental processes;signal transduction	non-structural extracellular;ER/Golgi;other cell component	other molecular function	Pf00273	174	AFP	B2RBU3; hsa:174; P02771	ENSG00000081051	Regulation of Insulin-like Growth Factor (IGF) transport and uptake by Insulin-like Growth Factor Binding Proteins (IGFBPs); Post-translational protein phosphorylation		2	0	75774242.53125	67865150.234375	115810351.875	66365474.03125	192318903.25	162505651.25	80476568.4386036	86434707.1600312	115810351.875	118760981.815883	290697039.298933	296005350.105675	High	High	High	High	High	High	1
P60709	Actin, cytoplasmic 1 OS=Homo sapiens OX=9606 GN=ACTB PE=1 SV=1	0.000	45.947	40	10	35	10	375	41.7	5.48	159.21	cell organization and biogenesis;protein metabolism;other metabolic processes;transport;developmental processes;other biological processes	plasma membrane;other membranes;cytosol;cytoskeleton;nucleus;other cell component	cytoskeletal activity;other molecular function	Pf00022	60	ACTB	hsa:60; P02570; P60709; P70514; P99021; Q11211; Q64316; Q75MN2; Q96B34; Q96HG5	ENSG00000075624	B-WICH complex positively regulates rRNA expression; HATs acetylate histones; Clathrin-mediated endocytosis; Factors involved in megakaryocyte development and platelet production; Signaling by BRAF and RAF1 fusions; Signaling by moderate kinase activity BRAF mutants; Paradoxical activation of RAF signaling by kinase inactive BRAF; Signaling downstream of RAS mutants; Signaling by RAF1 mutants; MA…	Arrhythmogenic right ventricular cardiomyopathy; Pathogenic Escherichia coli infection; Common pathways underlying drug addiction; Myometrial relaxation and contraction pathways; Focal adhesion; Fas ligand pathway and stress induction of heat shock proteins; Ebola virus infection in host; Acute viral myocarditis; Thermogenesis; Mechanoregulation and pathology of YAP/TAZ via Hippo and non-Hippo me…	47	0	30800581	17682974.890625	26131344.484375	10049826.1484375	3294118.3203125	1658096.765625	32711974.1747732	22521467.2200811	26131344.484375	17984158.7495536	4979180.03187873	3020236.58772861	High	High	High	High	High	High	1
P35527	Keratin, type I cytoskeletal 9 OS=Homo sapiens OX=9606 GN=KRT9 PE=1 SV=3	0.000	40.367	30	12	37	12	623	62.0	5.24	127.87	cell organization and biogenesis;other biological processes	cytosol;cytoskeleton	cytoskeletal activity	Pf00038	3857	KRT9	hsa:3857; O00109; P35527; Q0IJ47; Q14665	ENSG00000171403	Formation of the cornified envelope		2	0	5505249.67578125	27497198.4375	16043422.4570313	7754209.94140625	1535634.703125	1917336.53710938	5846889.22653228	35021101.2052358	16043422.4570313	13876154.7218703	2321167.8836523	3492443.91546945	High	High	High	High	High	High	1
P04264	Keratin, type II cytoskeletal 1 OS=Homo sapiens OX=9606 GN=KRT1 PE=1 SV=6	0.000	45.495	27	11	27	10	644	66.0	8.12	102.65	cell organization and biogenesis;protein metabolism;other metabolic processes;stress response;other biological processes	non-structural extracellular;plasma membrane;other membranes;cytosol;cytoskeleton;other cell component	bone, tooth or skin structural activity;other molecular function	Pf00038, Pf16208, Pf16210	3848	KRT1	B2RA01; hsa:3848; P04264; P85925; P86104; Q14720; Q6GSJ0; Q9H298	ENSG00000167768	Formation of the cornified envelope; Neutrophil degranulation	Corticotropin-releasing hormone signaling pathway	4	1	3192443.58203125	22756935.0898438	3756759.50878906	6695529.20703125	1774701.03320313	1378051.01757813	3390557.21091192	28983786.4287843	3756759.50878906	11981646.0894942	2682525.3642502	2510131.00642366	High	High	High	High	Peak Found	High	1
Q9BY67	Cell adhesion molecule 1 OS=Homo sapiens OX=9606 GN=CADM1 PE=1 SV=2	0.000	14.130	19	4	19	4	442	48.5	5.07	91.25	cell adhesion;developmental processes;other biological processes	plasma membrane;other membranes;other cell component	signal transduction activity or receptor binding;other molecular function	Pf07686, Pf08205, Pf13927	23705	CADM1	A4FVB5; F5H0J4; H0YGA7; H1ZZV9; H1ZZW1; H1ZZW2; hsa:23705; Q86WB8; Q8N2F4; Q9BY67; X5D2C8	ENSG00000182985	Nectin/Necl trans heterodimerization	Splicing factor NOVA regulated synaptic proteins	3	0	2500189.375	2879458.75	3413363.28125	5884078.21875	3043663.3125	3278305.21875	2655343.75040011	3667348.74933754	3413363.28125	10529554.9612311	4600608.14935275	5971459.30966112	High	High	High	High	High	High	1
P20742	Pregnancy zone protein OS=Homo sapiens OX=9606 GN=PZP PE=1 SV=4	0.000	13.512	2	3	27	1	1482	163.8	6.38	81.74	other biological processes	non-structural extracellular	enzyme regulator activity;other molecular function	Pf00207, Pf01835, Pf07677, Pf07678, Pf07703, Pf17789, Pf17791		PZP	A6ND27; P20742; Q15273; Q2NKL2; Q7M4N7	ENSG00000126838			0	0	7934361.5	3757262.25	5302745.625	4074601.625	1871196.9375	3044001.625	8426744.56307545	4785340.65246486	5302745.625	7291497.52272898	2828382.44438917	5544673.43012091	High	High	High	High	High	High	1
P09486	SPARC OS=Homo sapiens OX=9606 GN=SPARC PE=1 SV=1	0.000	20.528	23	6	24	6	303	34.6	4.84	77.65	other biological processes	non-structural extracellular;extracellular matrix;plasma membrane;other membranes;nucleus;other cell component	other molecular function	Pf00050, Pf09289, Pf10591	6678	SPARC	D3DQH9; hsa:6678; P09486; Q6IBK4	ENSG00000113140	Platelet degranulation ; ECM proteoglycans; Nuclear signaling by ERBB4; Scavenging by Class H Receptors	miR-509-3p alteration of YAP1/ECM axis; Epithelial to mesenchymal transition in colorectal cancer; Burn wound healing; Malignant pleural mesothelioma	8	0	3935954.515625	7014188.65625	4237470.40625	5744203.0625	8023748.1875	3959088.8125	4180208.23919546	8933441.39627491	4237470.40625	10279248.4407039	12128188.143598	7211512.09837402	High	High	High	High	High	High	1
P63104	14-3-3 protein zeta/delta OS=Homo sapiens OX=9606 GN=YWHAZ PE=1 SV=1	0.000	16.969	27	8	23	7	245	27.7	4.79	76.80	cell organization and biogenesis;protein metabolism;other metabolic processes;transport;developmental processes;signal transduction;other biological processes	cytosol;nucleus;other cell component	other molecular function	Pf00244	7534	YWHAZ	A8K1N0; B7Z465; hsa:7534; P29213; P29312; P63104; Q32P43; Q5XJ08; Q6GPI2; Q6IN74; Q6NUR9; Q6P3U9; Q86V33	ENSG00000164924	GP1b-IX-V activation signalling; TP53 Regulates Metabolic Genes; Translocation of SLC2A4 (GLUT4) to the plasma membrane; Regulation of localization of FOXO transcription factors; Chk1/Chk2(Cds1) mediated inactivation of Cyclin B:Cdk1 complex; RHO GTPases activate PKNs; SARS-CoV-2 targets host intracellular signalling and regulatory pathways; Activation of BAD and translocation to mitochondria ; R…	Cell cycle; Prolactin signaling pathway; Pathogenic Escherichia coli infection; Myometrial relaxation and contraction pathways; Hepatitis B infection; GDNF signaling; Calcium regulation in cardiac cells; Sudden infant death syndrome (SIDS) susceptibility pathways	22	1	7940233	6016334.12890625	10044572.921875	10571343.59375	8981685.6796875	9534952.24609375	8432980.43104064	7662549.58270929	10044572.921875	18917413.9510498	13576145.6147904	17367992.1660317	High	High	High	High	High	High	1	Acetyl [N-Term]
P55285	Cadherin-6 OS=Homo sapiens OX=9606 GN=CDH6 PE=1 SV=1	0.000	8.352	8	4	19	4	790	88.3	4.93	71.00	cell adhesion;cell organization and biogenesis;signal transduction;other biological processes	plasma membrane;other membranes;nucleus;other cell component	other molecular function	Pf00028, Pf01049	1004	CDH6	A8K5H5; hsa:1004; P55285; Q9BWS0	ENSG00000113361	Adherens junctions interactions	Neural crest differentiation; Ectoderm differentiation; Ectoderm differentiation; TGF-beta signaling in thyroid cells for epithelial-mesenchymal transition; Hippo signaling regulation pathways; Hippo-Merlin signaling dysregulation; Malignant pleural mesothelioma	8	0	2863808.1875	2453519.9375	2572705.875	3261794.8125	2528905.0625	2833998.3125	3041527.67348785	3124862.71048868	2572705.875	5836980.14772033	3822532.27276988	5162150.70822317	High	High	High	High	High	High	1
P19823	Inter-alpha-trypsin inhibitor heavy chain H2 OS=Homo sapiens OX=9606 GN=ITIH2 PE=1 SV=2	0.000	13.990	7	5	17	5	946	106.4	6.86	56.92	other metabolic processes;other biological processes	non-structural extracellular;ER/Golgi	enzyme regulator activity;other molecular function	Pf00092, Pf06668, Pf08487	3698	ITIH2	hsa:3698; P19823; Q14659; Q15484; Q5T986	ENSG00000151655	Regulation of Insulin-like Growth Factor (IGF) transport and uptake by Insulin-like Growth Factor Binding Proteins (IGFBPs); Post-translational protein phosphorylation		2	0	25994328.25	17292999.21875	27043140.875	323023.78125	531999.25	94231.0390625	27607459.5607329	22024784.7124665	27043140.875	578050.891236987	804136.277145979	171642.595158775	High	High	High	High	High	High	1
P16112	Aggrecan core protein OS=Homo sapiens OX=9606 GN=ACAN PE=1 SV=3	0.000	7.483	1	2	15	2	2530	261.2	4.13	53.63	cell adhesion;protein metabolism;developmental processes	non-structural extracellular;extracellular matrix;ER/Golgi;other cytoplasmic organelle	extracellular structural activity;other molecular function	Pf00059, Pf00084, Pf00193, Pf07686	176	ACAN	B9EK55; E7ENV9; E7EX88; H0YM81; hsa:176; P16112; Q13650; Q9UCD3; Q9UCP4; Q9UCP5; Q9UDE0	ENSG00000157766	Degradation of the extracellular matrix; ECM proteoglycans; Keratan sulfate biosynthesis; Keratan sulfate degradation; Defective CHST6 causes MCDC1; Defective ST3GAL3 causes MCT12 and EIEE15; Defective B4GALT1 causes B4GALT1-CDG (CDG-2d)	Spinal cord injury; Endochondral ossification; Endochondral ossification with skeletal dysplasias	10	0	2101716.65625	2627269.28125	1794904.203125	2122481.65625	2817860.8125	3263600.9375	2232142.99048257	3346154.10370617	1794904.203125	3798179.83766317	4259299.43186817	5944675.34315917	High	High	High	High	High	High	1
Q96Q06	Perilipin-4 OS=Homo sapiens OX=9606 GN=PLIN4 PE=1 SV=2	0.000	16.096	11	6	16	6	1357	134.3	8.73	53.50		plasma membrane;other membranes;cytosol;other cell component		Pf03036		PLIN4	A6NEI2; Q96Q06	ENSG00000167676			0	0		760359.359375	3334651.78125	3027186.453125	1496246.390625	2906465.359375		968412.187065017	3334651.78125	5417148.60868139	2261631.01216834	5294150.01665558	Not Found	Peak Found	High	High	High	High	1
P01024	Complement C3 OS=Homo sapiens OX=9606 GN=C3 PE=1 SV=2	0.000	10.240	2	3	12	3	1663	187.0	6.40	52.37	cell-cell signaling;cell organization and biogenesis;protein metabolism;other metabolic processes;stress response;developmental processes;signal transduction;other biological processes	non-structural extracellular;plasma membrane;other membranes;ER/Golgi;other cytoplasmic organelle;other cell component	signal transduction activity or receptor binding;enzyme regulator activity	Pf00207, Pf01759, Pf01821, Pf01835, Pf07677, Pf07678, Pf07703, Pf17789, Pf17790, Pf17791	718	C3	A7E236; hsa:718; P01024	ENSG00000125730	Neutrophil degranulation; Regulation of Complement cascade; Peptide ligand-binding receptors; Regulation of Insulin-like Growth Factor (IGF) transport and uptake by Insulin-like Growth Factor Binding Proteins (IGFBPs); Post-translational protein phosphorylation; Immunoregulatory interactions between a Lymphoid and a non-Lymphoid cell; G alpha (i) signalling events; Purinergic signaling in leishma…	Allograft rejection; Complement system; TYROBP causal network in microglia; Cells and molecules involved in local acute inflammatory response ; 16p11.2 distal deletion syndrome; Complement system in neuronal development and plasticity; Acquired partial lipodystrophy / Barraquer-Simons syndrome; Complement activation; Complement and coagulation cascades	19	0	19903781	8251327.75	13794670.5	6216745.5625	6087573.4375	4646118.375	21138950.9195408	10509091.8577447	13794670.5	11124863.0026267	9201589.36480456	8462941.96937527	High	High	High	High	High	Peak Found	1
P51884	Lumican OS=Homo sapiens OX=9606 GN=LUM PE=1 SV=2	0.000	10.173	16	5	20	5	338	38.4	6.61	50.59	cell organization and biogenesis;other biological processes	extracellular matrix;ER/Golgi;other cytoplasmic organelle	extracellular structural activity;other molecular function	Pf01462, Pf13516, Pf13855	4060	LUM	B2R6R5; hsa:4060; P51884; Q96QM7	ENSG00000139329	Integrin cell surface interactions; ECM proteoglycans; Keratan sulfate biosynthesis; Keratan sulfate degradation; Defective CHST6 causes MCDC1; Defective ST3GAL3 causes MCT12 and EIEE15; Defective B4GALT1 causes B4GALT1-CDG (CDG-2d)		7	0	132691532.78125	65751449.1875	83022133.875	76552849.875	49840646.75	54363812.8125	140925977.777865	83742646.0597531	83022133.875	136991285.674807	75335956.0715412	99024122.0589149	High	High	High	High	High	High	1
P02753	Retinol-binding protein 4 OS=Homo sapiens OX=9606 GN=RBP4 PE=1 SV=3	0.000	10.095	15	4	15	4	201	23.0	6.07	48.29	other metabolic processes;transport;developmental processes;other biological processes	non-structural extracellular	transporter activity;other molecular function	Pf00061	5950	RBP4	D3DR38; hsa:5950; O43478; O43479; P02753; Q5VY24; Q8WWA3; Q9P178	ENSG00000138207	Retinoid metabolism and transport; The canonical retinoid cycle in rods (twilight vision); Retinoid cycle disease events; Retinoid metabolism disease events	Sterol regulatory element-binding proteins (SREBP) signaling; Vitamin A and carotenoid metabolism	6	0	1490296.90625	1708201.953125	4153642.33984375	1558776.59375	4028642.53125	3432846.5625	1582780.33489026	2175607.58472713	4153642.33984375	2789429.91679979	6089440.17690125	6252957.60963191	Peak Found	High	High	High	High	High	1
P02787	Serotransferrin OS=Homo sapiens OX=9606 GN=TF PE=1 SV=3	0.000	8.533	4	3	13	3	698	77.0	7.12	48.15	cell organization and biogenesis;stress response;transport;developmental processes;signal transduction;other biological processes	non-structural extracellular;plasma membrane;other membranes;ER/Golgi;other cytoplasmic organelle;other cell component	signal transduction activity or receptor binding;other molecular function	Pf00405	7018	TF	hsa:7018; O43890; P02787; Q1HBA5; Q9NQB8; Q9UHV0	ENSG00000091513	Platelet degranulation ; Cargo recognition for clathrin-mediated endocytosis; Regulation of Insulin-like Growth Factor (IGF) transport and uptake by Insulin-like Growth Factor Binding Proteins (IGFBPs); Post-translational protein phosphorylation; Transferrin endocytosis and recycling	Iron metabolism in placenta; Pluripotent stem cell differentiation pathway; Ferroptosis; IL-18 signaling pathway; 3q29 copy number variation syndrome; Sudden infant death syndrome (SIDS) susceptibility pathways	13	0	12027168.375	7763790.75	15287681.625	19129989.25	16119609	4668875	12773538.9562505	9888152.86801066	15287681.625	34233105.9729568	24365377.1510182	8504393.3447492	High	High	High	High	High	High	1
Q06828	Fibromodulin OS=Homo sapiens OX=9606 GN=FMOD PE=1 SV=2	0.000	10.393	16	4	14	4	376	43.2	6.04	47.77	cell organization and biogenesis;signal transduction	extracellular matrix;ER/Golgi;other cytoplasmic organelle		Pf01462, Pf13855	2331	FMOD	hsa:2331; Q06828; Q15331; Q8IV47	ENSG00000122176	ECM proteoglycans; Keratan sulfate biosynthesis; Keratan sulfate degradation; Defective CHST6 causes MCDC1; Defective ST3GAL3 causes MCT12 and EIEE15; Defective B4GALT1 causes B4GALT1-CDG (CDG-2d)	GDNF signaling	7	0	10579896.5	5534472.4375	6614909.75	6645859.3125	6180597.65625	6685065.8125	11236453.6590973	7048838.80413592	6614909.75	11892761.8386495	9342198.8655699	12176901.1175145	High	High	High	High	High	High	1
P16070	CD44 antigen OS=Homo sapiens OX=9606 GN=CD44 PE=1 SV=3	0.000	7.386	3	2	12	2	742	81.5	5.33	44.69	cell adhesion;other metabolic processes;stress response;developmental processes;signal transduction;other biological processes	plasma membrane;other membranes;cytosol;ER/Golgi;other cell component	other molecular function	Pf00193	960	CD44	A5YRN9; B6EAT9; D3DR12; D3DR13; hsa:960; O95370; P16070; P22511; Q04858; Q13419; Q13957; Q13958; Q13959; Q13960; Q13961; Q13967; Q13968; Q13980; Q15861; Q16064; Q16065; Q16066; Q16208; Q16522; Q86T72; Q86Z27; Q8N694; Q92493; Q96J24; Q9H5A5; Q9UC28; Q9UC29; Q9UC30; Q9UCB0; Q9UJ36	ENSG00000026508	Neutrophil degranulation; Cell surface interactions at the vascular wall; Degradation of the extracellular matrix; Interferon gamma signaling; Integrin cell surface interactions; Hyaluronan uptake and degradation	Hepatitis C and hepatocellular carcinoma; Wnt signaling pathway and pluripotency; Hippo-Merlin signaling dysregulation; Gastrin signaling pathway; Malignant pleural mesothelioma; CCL18 signaling pathway	12	0	12164400.71875	11986756	11903902.5	17328231.1875	10638370.75	10619628.375	12919287.5343274	15266624.1963752	11903902.5	31008860.8421765	16080285.5451463	19343738.4543514	High	High	High	High	High	High	1
O60240	Perilipin-1 OS=Homo sapiens OX=9606 GN=PLIN1 PE=1 SV=2	0.000	13.082	16	5	11	5	522	56.0	6.42	42.39	other metabolic processes;stress response	cytosol;ER/Golgi;other cell component	other molecular function	Pf03036	5346	PLIN1	hsa:5346; O60240; Q8N5Y6	ENSG00000166819	Transcriptional regulation of white adipocyte differentiation; Triglyceride catabolism; NR1H2 & NR1H3 regulate gene expression linked to triglyceride lipolysis in adipose	Adipogenesis; PPAR signaling pathway; Lipid metabolism pathway; Thermogenesis; Thyroid hormones production and peripheral downstream signaling effects; Familial partial lipodystrophy (FPLD)	9	0			5447014.3125	3396569.5625	5653238.875	4621970.625			5447014.3125	6078159.49387332	8545076.82625384	8418956.64863084	Not Found	Not Found	High	High	High	High	1
P01042	Kininogen-1 OS=Homo sapiens OX=9606 GN=KNG1 PE=1 SV=2	0.000	2.748	1	1	11	1	644	71.9	6.81	37.64	stress response;other biological processes	plasma membrane;other membranes;ER/Golgi;other cell component	signal transduction activity or receptor binding;enzyme regulator activity;other molecular function	Pf00031	3827	KNG1	A8K474; B2RCR2; C9JEX1; hsa:3827; P01042; P01043; Q53EQ0; Q6PAU9; Q7M4P1	ENSG00000113889	Platelet degranulation ; G alpha (q) signalling events; Peptide ligand-binding receptors; Regulation of Insulin-like Growth Factor (IGF) transport and uptake by Insulin-like Growth Factor Binding Proteins (IGFBPs); Intrinsic Pathway of Fibrin Clot Formation; Post-translational protein phosphorylation; G alpha (i) signalling events	Vitamin D receptor pathway; Cells and molecules involved in local acute inflammatory response ; RAS and bradykinin pathways in COVID-19; ACE inhibitor pathway; Complement and coagulation cascades	12	0	22024368	27751941.5	33609309	22410923	19185359.75	21985302	23391135.2916265	35345548.1700211	33609309	40104335.2395389	28999371.2680447	40046404.3289018	High	High	High	High	High	High	1
P60174	Triosephosphate isomerase OS=Homo sapiens OX=9606 GN=TPI1 PE=1 SV=4	0.000	9.276	37	6	14	6	249	26.7	6.90	37.55	other metabolic processes	cytosol	other molecular function	Pf00121	7167	TPI1	B7Z5D8; D3DUS9; hsa:7167; P00938; P60174; Q6FHP9; Q6IS07; Q8WWD0; Q96AG5	ENSG00000111669	Glycolysis; Gluconeogenesis	Fatty acid beta-oxidation; Cori cycle; HIF1A and PPARG regulation of glycolysis; Clear cell renal cell carcinoma pathways; Aerobic glycolysis; Disorders of fructose metabolism; Glycolysis and gluconeogenesis	9	0	1423066.90625	840158.0625	2581933.15625	2744293.125	196522.21875	203716.3125	1511378.23946322	1070045.75764637	2581933.15625	4910911.14277452	297050.504041299	371070.900857669	High	High	High	High	High	High	1
Q15063	Periostin OS=Homo sapiens OX=9606 GN=POSTN PE=1 SV=2	0.000	11.314	8	6	13	6	836	93.3	7.53	37.17	cell adhesion;cell organization and biogenesis;other biological processes	non-structural extracellular;extracellular matrix;ER/Golgi	other molecular function	Pf02469	10631	POSTN	B1ALD8; C0IMJ1; C0IMJ2; C0IMJ4; D2KRH7; F5H628; hsa:10631; Q15063; Q15064; Q29XZ0; Q3KPJ5; Q5VSY5; Q8IZF9	ENSG00000133110		Hypothesized pathways in pathogenesis of cardiovascular disease; Amplification and expansion of oncogenic pathways as metastatic traits	2	0	4293191.875	1764590.90625	2614963.625	1967460	1284725.1875	1831291.75	4559614.69500677	2247425.92792077	2614963.625	3520768.66313731	1941908.99598434	3335712.64405111	High	High	High	High	High	High	1
P32119	Peroxiredoxin-2 OS=Homo sapiens OX=9606 GN=PRDX2 PE=1 SV=5	0.000	8.419	15	3	10	2	198	21.9	5.97	36.23	cell cycle OR cell proliferation;other metabolic processes;stress response;developmental processes;other biological processes	cytosol;other cell component	other molecular function	Pf00578, Pf10417	7001	PRDX2	A8K0C0; hsa:7001; P31945; P32118; P32119; P35701; Q6FHG4; Q92763; Q9UC23	ENSG00000167815	Detoxification of Reactive Oxygen Species; TP53 Regulates Metabolic Genes; Deregulated CDK5 triggers multiple neurodegenerative pathways in Alzheimer's disease models	Selenium micronutrient network; VEGFA-VEGFR2 signaling pathway	5	1	5348774.53125	3355082.75	4578879.4375	3276909.25	2829335.75	2463387.125	5680703.6962366	4273115.05231199	4578879.4375	5864027.42589165	4276644.21857931	4487079.45091502	High	High	High	High	High	High	1
P60660	Myosin light polypeptide 6 OS=Homo sapiens OX=9606 GN=MYL6 PE=1 SV=2	0.000	6.173	19	2	12	2	151	16.9	4.65	36.09	other biological processes	cytosol;cytoskeleton;other cell component	cytoskeletal activity;other molecular function		4637	MYL6	hsa:4637; P16475; P24572; P24573; P60660; Q12790; Q561V9; Q6IAZ0; Q6IPY5	ENSG00000092841	Smooth Muscle Contraction; RHO GTPases activate PKNs; RHO GTPases activate CIT; EPHA-mediated growth cone collapse; Sema4D induced cell migration and growth-cone collapse; RHO GTPases Activate ROCKs; RHO GTPases activate PAKs	Ciliary landscape	8	0	927291.625	820565.28125	916485.78125	1000285.71875	603499.796875	566255.125	984836.607123856	1045091.91456276	916485.78125	1790010.78179927	912211.962549604	1031438.26221095	High	High	High	High	High	High	1
Q99497	Parkinson disease protein 7 OS=Homo sapiens OX=9606 GN=PARK7 PE=1 SV=2	0.000	5.178	17	2	9	2	189	19.9	6.79	35.42	cell-cell signaling;cell organization and biogenesis;protein metabolism;DNA metabolism;other metabolic processes;stress response;transport;signal transduction;other biological processes	plasma membrane;other membranes;cytosol;mitochondrion;ER/Golgi;nucleus;other cell component	signal transduction activity or receptor binding;enzyme regulator activity;nucleic acid binding activity;other molecular function	Pf01965	11315	PARK7	B2R4Z1; hsa:11315; O14805; Q6DR95; Q7LFU2; Q99497	ENSG00000116288	Late endosomal microautophagy; Aggrephagy; Chaperone Mediated Autophagy; SUMOylation of transcription cofactors	Androgen receptor signaling pathway; Synaptic vesicle pathway; Parkinson's disease pathway	7	0	1086539.875	268196.0625	872644	1007401.40625	854386.59375	750844.96875	1153967.33363118	341581.03302804	872644	1802744.30093901	1291436.50999801	1367670.14648624	High	High	High	High	High	High	1
Q9NPG4	Protocadherin-12 OS=Homo sapiens OX=9606 GN=PCDH12 PE=1 SV=1	0.000	5.867	3	3	10	3	1184	128.9	5.29	34.63	cell adhesion;other metabolic processes;developmental processes	plasma membrane;other membranes;other cell component	other molecular function	Pf00028, Pf08266	51294	PCDH12	hsa:51294; Q6UXB6; Q96KB8; Q9H7Y6; Q9H8E0; Q9NPG4	ENSG00000113555			0	0	1595807.5625	958551.90625	702198.71875	778259.25	823999.1875	710582.90625	1694838.67114091	1220835.03872422	702198.71875	1392694.52959488	1245504.83672216	1294332.47598298	High	High	High	High	High	High	1
O95497	Pantetheinase OS=Homo sapiens OX=9606 GN=VNN1 PE=1 SV=2	0.000	6.916	5	2	9	2	513	57.0	5.55	34.03	cell adhesion;other metabolic processes;stress response;other biological processes	non-structural extracellular;plasma membrane;other membranes;other cytoplasmic organelle	other molecular function	Pf00795, Pf19018	8876	VNN1	A8K310; hsa:8876; O95497; Q4JFW6; Q4VAS7; Q4VAS8; Q4VAS9; Q9UF16; Q9UJF4	ENSG00000112299	Post-translational modification: synthesis of GPI-anchored proteins; Neutrophil degranulation; Vitamin B5 (pantothenate) metabolism		3	0	927643.0625	607943.125	633758	483095.65625	434565.65625	246915.21875	985209.853798133	774291.161190313	633758	864499.429631482	656861.845185636	449758.055860307	High	High	High	High	High	High	1
P08697	Alpha-2-antiplasmin OS=Homo sapiens OX=9606 GN=SERPINF2 PE=1 SV=3	0.000	4.739	3	2	10	2	491	54.5	6.29	32.46	cell organization and biogenesis;stress response;developmental processes;other biological processes	non-structural extracellular;other cell component	enzyme regulator activity;other molecular function	Pf00079	5345	SERPINF2	B4E1B7; hsa:5345; P08697; Q8N5U7; Q9UCG2; Q9UCG3	ENSG00000167711; ENSG00000276838	Platelet degranulation ; Dissolution of Fibrin Clot	Blood clotting cascade; Complement and coagulation cascades	4	0	138569632.875	68077058.875	118021449.625	51707778.125	45801863.375	30442976	147168855.41915	86704599.1625369	118021449.625	92531042.4928369	69231187.6393083	55452125.509627	High	High	High	High	High	High	1
P0C0L4	Complement C4-A OS=Homo sapiens OX=9606 GN=C4A PE=1 SV=2	0.000	3.925	1	2	10	2	1744	192.7	7.08	31.75	stress response;other biological processes	non-structural extracellular;plasma membrane;other membranes;ER/Golgi;other cell component	enzyme regulator activity;other molecular function	Pf00207, Pf01759, Pf01821, Pf01835, Pf07677, Pf07678, Pf07703, Pf17789, Pf17791	720; 721	C4A	A6H8M8; A6NHJ5; A7E2V2; B0QZR6; B0V2C8; B2RUT6; B7ZVZ6; hsa:720; hsa:721; P01028; P0C0L4; P78445; Q13160; Q13906; Q14033; Q14835; Q4LE82; Q5JNX2; Q5JQM8; Q6P4R1; Q6U2E5; Q6U2E8; Q6U2F0; Q6U2F3; Q6U2F4; Q6U2F6; Q6U2F8; Q6U2G0; Q96EG2; Q96SA8; Q9NPK5; Q9UIP5	ENSG00000206340; ENSG00000227746; ENSG00000244731	Regulation of Complement cascade; Regulation of Insulin-like Growth Factor (IGF) transport and uptake by Insulin-like Growth Factor Binding Proteins (IGFBPs); Post-translational protein phosphorylation; Activation of C3 and C5; Initial triggering of complement	Allograft rejection; Complement system; Complement system in neuronal development and plasticity; Complement activation; Complement and coagulation cascades; Sudden infant death syndrome (SIDS) susceptibility pathways	11	0	13004149.25	2639691.21875	8039623.1875	7246638.75	4783123.0625	4211466.90625	13811148.3816132	3361974.98565316	8039623.1875	12967856.3346022	7229865.02821165	7671220.8249619	High	High	High	High	High	High	1
P08758	Annexin A5 OS=Homo sapiens OX=9606 GN=ANXA5 PE=1 SV=2	0.000	11.335	16	3	9	3	320	35.9	5.05	29.50	stress response;signal transduction;other biological processes	non-structural extracellular;plasma membrane;other membranes;cytosol;other cell component	enzyme regulator activity;other molecular function	Pf00191	308	ANXA5	D3DNW7; hsa:308; P08758; Q6FHB3; Q6FI16; Q8WV69; Q9UDH9	ENSG00000164111	Platelet degranulation	Apoptosis-related network due to altered Notch3 in ovarian cancer; Interactions between LOXL4 and oxidative stress pathway; Prostaglandin synthesis and regulation	4	0			2140191.765625	2883186.078125	3429729.90625	3018043.1875			2140191.765625	5159460.01131218	5184161.89201038	5497389.92753943	Not Found	Not Found	High	High	High	High	1
P02656	Apolipoprotein C-III OS=Homo sapiens OX=9606 GN=APOC3 PE=1 SV=1	0.000	7.283	19	2	7	2	99	10.8	5.41	28.71	cell organization and biogenesis;protein metabolism;other metabolic processes;transport;signal transduction;other biological processes	non-structural extracellular;other cytoplasmic organelle	signal transduction activity or receptor binding;enzyme regulator activity;other molecular function	Pf05778	345	APOC3	hsa:345; P02656; Q08E83; Q6Q786	ENSG00000110245	Retinoid metabolism and transport; Chylomicron assembly; Chylomicron remodeling; HDL remodeling	PPAR-alpha pathway; Nuclear receptors meta-pathway; PPAR signaling pathway; Statin inhibition of cholesterol production	8	0	2747669.4375	1688476.65625	2758097.125	1677409.0625	1715913	1960346.25	2918181.69534898	2150484.96651813	2758097.125	3001722.65891684	2593665.10709628	3570786.4532471	High	High	Peak Found	High	High	High	1
P31946	14-3-3 protein beta/alpha OS=Homo sapiens OX=9606 GN=YWHAB PE=1 SV=3	0.000	7.011	15	3	10	2	246	28.1	4.83	25.50	transport;signal transduction;other biological processes	other membranes;cytosol;other cytoplasmic organelle;other cell component	enzyme regulator activity;other molecular function	Pf00244	7529	YWHAB	A8K9K2; E1P616; hsa:7529; P31946	ENSG00000166913	Signaling by BRAF and RAF1 fusions; Signaling by moderate kinase activity BRAF mutants; Paradoxical activation of RAF signaling by kinase inactive BRAF; Signaling downstream of RAS mutants; Signaling by RAF1 mutants; MAP2K and MAPK activation; Signaling by high-kinase activity BRAF mutants; TP53 Regulates Metabolic Genes; Translocation of SLC2A4 (GLUT4) to the plasma membrane; Regulation of local…	Cell cycle; IL-3 signaling pathway; Myometrial relaxation and contraction pathways; Hepatitis B infection; Calcium regulation in cardiac cells; Sudden infant death syndrome (SIDS) susceptibility pathways	32	0	1353213.1640625	871218.6484375	3455679.375	2495874.8125	2260449.484375	1805360.71875	1437189.58015031	1109605.27590361	3455679.375	4466366.69968574	3416751.87143941	3288479.06217432	High	Peak Found	High	High	High	High	1
Q96D15	Reticulocalbin-3 OS=Homo sapiens OX=9606 GN=RCN3 PE=1 SV=1	0.000	4.320	4	1	6	1	328	37.5	4.89	25.19	protein metabolism;other metabolic processes;stress response;transport;developmental processes;other biological processes	ER/Golgi;other cell component	other molecular function	Pf13202	57333	RCN3	hsa:57333; Q96D15; Q9HBZ8	ENSG00000142552			0	0	2025964.625	735588.75	1589053.75	1818323.5	1455049.75	2313728.5	2151690.0116918	936863.736054307	1589053.75	3253888.97270906	2199360.78674394	4214475.06239866	High	High	High	High	High	High	1
Q16853	Membrane primary amine oxidase OS=Homo sapiens OX=9606 GN=AOC3 PE=1 SV=3	0.000	3.482	1	2	11	2	763	84.6	6.52	24.93	cell adhesion;other metabolic processes;stress response;other biological processes	plasma membrane;other membranes;ER/Golgi;other cytoplasmic organelle;other cell component	other molecular function	Pf01179, Pf02727, Pf02728	8639	AOC3	B2RCI5; hsa:8639; K7ESB3; L0L8N9; Q16853; Q45F94	ENSG00000131471	Phase I - Functionalization of compounds	Amino acid metabolism	2	0	1866118.75	1447820.953125	1314093.15625	1141417.828125	1092899.515625	767282.203125	1981924.57334036	1843980.00551585	1314093.15625	2042566.61930039	1651957.49390499	1397610.70103628	High	High	High	High	High	High	1
P55290	Cadherin-13 OS=Homo sapiens OX=9606 GN=CDH13 PE=1 SV=1	0.000	5.247	4	2	7	2	713	78.2	4.98	24.90	cell adhesion;cell cycle OR cell proliferation;cell organization and biogenesis;developmental processes;signal transduction;other biological processes	non-structural extracellular;plasma membrane;other membranes;other cell component	other molecular function	Pf00028, Pf08758	1012	CDH13	A8W476; A8W477; B7Z590; C9JRI6; hsa:1012; J3KN62; P55290; Q6GTW4; Q8TBX3	ENSG00000140945	Adherens junctions interactions	Clear cell renal cell carcinoma pathways; Hippo signaling regulation pathways; Hippo-Merlin signaling dysregulation; Malignant pleural mesothelioma	5	0	5286380.375	2735119.125	3562073.25	3649898	3873513.75	3490585.5	5614437.54275375	3483514.28974558	3562073.25	6531490.60313681	5854957.36394132	6358129.54844113	High	High	High	High	High	High	1
P02100	Hemoglobin subunit epsilon OS=Homo sapiens OX=9606 GN=HBE1 PE=1 SV=2	0.000	1.957	7	1	8	1	147	16.2	8.63	22.61	other metabolic processes;transport;other biological processes	cytosol;other cell component	other molecular function	Pf00042	3046	HBE1	hsa:3046; P02100; Q6FH44	ENSG00000213931	Factors involved in megakaryocyte development and platelet production		1	0	67836576	29606062	53298436	24161764	23755400	23621850	72046313.7437908	37707001.1676707	53298436	43237464.3130326	35907153.8505244	43027389.6668178	High	High	High	High	High	High	1
Q15847	Adipogenesis regulatory factor OS=Homo sapiens OX=9606 GN=ADIRF PE=1 SV=1	0.000	5.979	30	2	6	2	76	7.9	5.31	22.24	other biological processes	cytosol;nucleus			10974	ADIRF	hsa:10974; Q15847	ENSG00000148671	Transcriptional regulation of white adipocyte differentiation		1	0	430478.09375		1312917.875	709372.8125	434154.5	789157.53125	457192.294053012		1312917.875	1269422.28494179	656240.367512124	1437456.78706781	Peak Found	Not Found	High	High	High	High	1
P62258	14-3-3 protein epsilon OS=Homo sapiens OX=9606 GN=YWHAE PE=1 SV=1	0.000	3.161	8	2	7	1	255	29.2	4.74	22.09	stress response;transport;developmental processes;signal transduction;other biological processes	cytosol;nucleus;other cell component	other molecular function	Pf00244	7531	YWHAE	B3KY71; D3DTH5; hsa:7531; P29360; P42655; P62258; Q4VJB6; Q53XZ5; Q63631; Q7M4R4	ENSG00000108953; ENSG00000274474	TP53 Regulates Metabolic Genes; Translocation of SLC2A4 (GLUT4) to the plasma membrane; Chk1/Chk2(Cds1) mediated inactivation of Cyclin B:Cdk1 complex; RHO GTPases activate PKNs; SARS-CoV-2 targets host intracellular signalling and regulatory pathways; Activation of BAD and translocation to mitochondria ; Signaling by Hippo; Deregulated CDK5 triggers multiple neurodegenerative pathways in Alzheim…	Cell cycle; Myometrial relaxation and contraction pathways; VEGFA-VEGFR2 signaling pathway; Calcium regulation in cardiac cells; Sudden infant death syndrome (SIDS) susceptibility pathways	24	0	1789089.125	1145479.125	1984142.625	3272836.75	2304576	2371894.25	1900114.7171012	1458910.09428804	1984142.625	5856739.68922579	3483450.70982708	4320424.4436077	High	High	High	High	High	High	1	Acetyl [N-Term]
O60888	Protein CutA OS=Homo sapiens OX=9606 GN=CUTA PE=1 SV=2	0.000	2.661	8	1	6	1	179	19.1	5.50	20.43	other biological processes	other membranes	other molecular function	Pf03091	51596	CUTA	A2AB26; A2BEL4; hsa:51596; O60888; Q3B784; Q5JXM9; Q5SU05; Q9NYQ9	ENSG00000112514; ENSG00000226492			0	0	3635438.5	1225337.625	2642698	2602411.75	2343797	2429988.25	3861043.08636179	1560619.82362483	2642698	4657014.4948209	3542734.68236264	4426243.13161495	High	High	High	High	High	High	1
P19320	Vascular cell adhesion protein 1 OS=Homo sapiens OX=9606 GN=VCAM1 PE=1 SV=1	0.000	3.130	2	1	5	1	739	81.2	5.22	19.79	cell adhesion;other metabolic processes;stress response;developmental processes;signal transduction;other biological processes	non-structural extracellular;plasma membrane;other membranes;cytoskeleton;ER/Golgi;other cytoplasmic organelle;other cell component	signal transduction activity or receptor binding;other molecular function	Pf00047, Pf05790, Pf07679, Pf13927	7412	VCAM1	A8K6R7; B4DKS4; E9PDD1; hsa:7412; P19320; Q6NUP8	ENSG00000162692	Immunoregulatory interactions between a Lymphoid and a non-Lymphoid cell; Interferon gamma signaling; Integrin cell surface interactions; Interleukin-4 and Interleukin-13 signaling	RANKL/RANK signaling pathway; Photodynamic therapy-induced NF-kB survival signaling; Amplification and expansion of oncogenic pathways as metastatic traits; miRNAs involvement in the immune response in sepsis; Nonalcoholic fatty liver disease; Cells and molecules involved in local acute inflammatory response ; Netrin-UNC5B signaling pathway; CAMKK2 pathway; Orexin receptor pathway; CCL18 signalin…	14	0	1988383.375	674117.8125	1467669.625	2027969	1327816.125	1714318.75	2111776.58020634	858572.853866385	1467669.625	3629049.48767137	2007042.52025149	3122645.38422613	High	Peak Found	High	High	High	High	1
P19022	Cadherin-2 OS=Homo sapiens OX=9606 GN=CDH2 PE=1 SV=4	0.000	6.444	2	1	6	1	906	99.7	4.81	19.56	cell adhesion;cell organization and biogenesis;developmental processes;other biological processes	plasma membrane;other membranes;ER/Golgi;other cell component	nucleic acid binding activity;other molecular function	Pf00028, Pf01049, Pf08758	1000	CDH2	A8MWK3; B0YIY6; hsa:1000; P19022; Q14923; Q8N173	ENSG00000170558	Regulation of Insulin-like Growth Factor (IGF) transport and uptake by Insulin-like Growth Factor Binding Proteins (IGFBPs); Post-translational protein phosphorylation; Adherens junctions interactions; Myogenesis	Neural crest differentiation; Arrhythmogenic right ventricular cardiomyopathy; Brain-derived neurotrophic factor (BDNF) signaling pathway; Primary focal segmental glomerulosclerosis (FSGS); Splicing factor NOVA regulated synaptic proteins; Epithelial to mesenchymal transition in colorectal cancer; Hippo signaling regulation pathways; Hippo-Merlin signaling dysregulation; Malignant pleural mesothe…	15	0	1131588.125	658787.8125	909771.40625	1125582.28125	853020.40625	872565.53125	1201811.14510405	839048.19273785	909771.40625	2014228.91627154	1289371.46774441	1589385.12956977	High	Peak Found	Peak Found	High	High	High	1
P54289	Voltage-dependent calcium channel subunit alpha-2/delta-1 OS=Homo sapiens OX=9606 GN=CACNA2D1 PE=1 SV=3	0.000	7.820	7	5	7	5	1103	124.5	5.27	19.20	cell-cell signaling;transport;other biological processes	plasma membrane;other membranes;cytosol;ER/Golgi	transporter activity;other molecular function	Pf08399, Pf08473, Pf13768	781	CACNA2D1	hsa:781; P54289; Q17R45; Q9UD80; Q9UD81; Q9UD82	ENSG00000153956		Arrhythmogenic right ventricular cardiomyopathy; MAPK signaling pathway; VEGFA-VEGFR2 signaling pathway	3	0	2406295	1176080.796875	1403238.9375	865109.109375	792802.5	260470.25	2555622.56753812	1497885.12842541	1403238.9375	1548112.30850037	1198349.90530912	474448.654248649	High	High	High	High	High	Peak Found	1
Q86YZ3	Hornerin OS=Homo sapiens OX=9606 GN=HRNR PE=1 SV=2	0.000	11.146	8	4	7	4	2850	282.2	10.04	18.92	cell organization and biogenesis;other biological processes	non-structural extracellular;plasma membrane;other cytoplasmic organelle;other cell component	other molecular function	Pf01023	388697	HRNR	hsa:388697; Q5DT20; Q5U1F4; Q86YZ3	ENSG00000197915	Neutrophil degranulation		1	0	654012.0625	500922.3828125	213703.9375	198098.041015625	112342.5078125	83414.9453125	694598.121330574	637986.939081035	213703.9375	354496.343019275	169809.799539354	151940.993444511	Peak Found	High	Peak Found	High	Peak Found	Peak Found	1
P00734	Prothrombin OS=Homo sapiens OX=9606 GN=F2 PE=1 SV=2	0.000	2.064	1	1	6	1	622	70.0	5.90	18.75	protein metabolism;other metabolic processes;stress response;signal transduction;other biological processes	non-structural extracellular;extracellular matrix;plasma membrane;other membranes;ER/Golgi;other cell component	signal transduction activity or receptor binding;other molecular function	Pf00051, Pf00089, Pf00594, Pf09396	2147	F2	B2R7F7; B4E1A7; hsa:2147; P00734; Q4QZ40; Q53H04; Q53H06; Q69EZ7; Q7Z7P3; Q9UCA1	ENSG00000180210	Cell surface interactions at the vascular wall; Regulation of Complement cascade; G alpha (q) signalling events; Peptide ligand-binding receptors; Thrombin signalling through proteinase activated receptors (PARs); Regulation of Insulin-like Growth Factor (IGF) transport and uptake by Insulin-like Growth Factor Binding Proteins (IGFBPs); Intrinsic Pathway of Fibrin Clot Formation; Common Pathway o…	Selenium micronutrient network; Vitamin B12 metabolism; Folate metabolism; Blood clotting cascade; IL1 and megakaryocytes in obesity; Regulation of actin cytoskeleton; Activation of vitamin K-dependent proteins; Complement and coagulation cascades	22	0	20824472	7773848.5	19506264	15964756	11327207	10173621	22116777.2863534	9900962.66321388	19506264	28568922.6919141	17121486.6702197	18531332.4354155	High	High	High	High	High	High	1
Q96PD5	N-acetylmuramoyl-L-alanine amidase OS=Homo sapiens OX=9606 GN=PGLYRP2 PE=1 SV=1	0.000	4.875	2	1	5	1	576	62.2	7.55	18.58	other metabolic processes;stress response;other biological processes	non-structural extracellular;other membranes	other molecular function	Pf01510	114770	PGLYRP2	A8K050; A8K8C7; B2RMZ2; B7ZM33; hsa:114770; Q68CK1; Q96N74; Q96PD5; Q9UC60	ENSG00000161031	Antimicrobial peptides		1	0	2475106.125	1120416.84375	1897714	990073.15625	1042336.875	915756.6875	2628703.90791729	1426990.1628781	1897714	1771735.40643187	1575530.21774838	1668058.16788511	High	High	High	Peak Found	Peak Found	High	1
Q15493	Regucalcin OS=Homo sapiens OX=9606 GN=RGN PE=1 SV=1	0.000	7.435	9	2	5	2	299	33.2	6.25	17.99	other metabolic processes;developmental processes;other biological processes	cytosol;nucleus;other cell component	enzyme regulator activity;other molecular function	Pf08450	9104	RGN	A4FTW1; A8K271; hsa:9104; Q15493; Q53FC9; Q5JRR5	ENSG00000130988			0	0	2851328.90625	1563662.40625	339676.78125	1740980.9375	2063808.6875	281598.96875	3028273.96486561	1991518.49976912	339676.78125	3115484.49669595	3119522.13223568	512934.785301756	High	Peak Found	High	Peak Found	High	Peak Found	1
P12109	Collagen alpha-1(VI) chain OS=Homo sapiens OX=9606 GN=COL6A1 PE=1 SV=3	0.000	2.664	2	1	5	1	1028	108.5	5.43	17.70	cell adhesion;developmental processes;other biological processes	non-structural extracellular;plasma membrane;other membranes;ER/Golgi;other cell component	extracellular structural activity;other molecular function	Pf00092, Pf01391	1291	COL6A1	hsa:1291; O00117; O00118; P12109; Q14040; Q14041; Q16258; Q7Z645; Q9BSA8	ENSG00000142156	Integrin cell surface interactions; ECM proteoglycans; Signaling by PDGF; Collagen degradation; Assembly of collagen fibrils and other multimeric structures; Collagen chain trimerization; NCAM1 interactions	miRNA targets in ECM and membrane receptors; PI3K-Akt signaling pathway	10	0	944346.875	609833.375	1214735.25	336680.65625	490777.34375	388998.1875	1002950.25561459	776698.629598546	1214735.25	602489.862060477	741827.861807545	708563.325617949	High	Peak Found	High	High	High	High	1
P23470	Receptor-type tyrosine-protein phosphatase gamma OS=Homo sapiens OX=9606 GN=PTPRG PE=1 SV=4	0.000	3.407	1	1	4	1	1445	161.9	6.42	17.65	protein metabolism;other metabolic processes;developmental processes;signal transduction;other biological processes	plasma membrane;other membranes	other molecular function	Pf00041, Pf00102, Pf00194	5793	PTPRG	B2RU12; B7ZLX5; hsa:5793; P23470; Q15623; Q59EE0; Q68DU5	ENSG00000144724			0	0	393140.40625			332484.34375	330069.875	188863.53125	417537.539837637			594980.562989222	498912.659144799	344016.440411948	High	Not Found	Not Found	High	High	High	1
Q14019	Coactosin-like protein OS=Homo sapiens OX=9606 GN=COTL1 PE=1 SV=3	0.000	7.768	20	3	9	3	142	15.9	5.67	17.52	cell organization and biogenesis;stress response	non-structural extracellular;plasma membrane;other membranes;cytosol;cytoskeleton;nucleus;other cell component	cytoskeletal activity;other molecular function	Pf00241	23406	COTL1	B2RDU3; D3DUL9; hsa:23406; Q14019; Q86XM5	ENSG00000103187	Neutrophil degranulation		1	0	1862667.1640625	746212.859375	1218886.265625	1288046.1875	1058187.625	417798.890625	1978258.79216404	950394.860342589	1218886.265625	2304957.99336377	1599489.20471118	761024.037883826	High	High	Peak Found	High	High	High	1
Q9UBP4	Dickkopf-related protein 3 OS=Homo sapiens OX=9606 GN=DKK3 PE=1 SV=2	0.000	4.786	7	1	3	1	350	38.4	4.65	17.40	cell-cell signaling;developmental processes;signal transduction;other biological processes	non-structural extracellular	signal transduction activity or receptor binding;other molecular function	Pf04706	27122	DKK3	A8K1I2; D3DQW1; hsa:27122; Q9UBP4; Q9ULB7	ENSG00000050165		Regulation of Wnt / B-catenin signaling by small molecule compounds	1	0	2025818.25	2098923.75	1861248.875	3839639.25	2241838.5	3270624.25	2151534.5530912	2673240.37530226	1861248.875	6871032.47291027	3388620.6895076	5957468.36333707	High	High	Peak Found	Peak Found	High	Peak Found	1
P35443	Thrombospondin-4 OS=Homo sapiens OX=9606 GN=THBS4 PE=1 SV=2	0.000	4.847	2	3	7	3	961	105.8	4.68	17.14	cell adhesion;stress response;signal transduction;other biological processes	non-structural extracellular;extracellular matrix;cytosol;ER/Golgi	signal transduction activity or receptor binding;other molecular function	Pf02412, Pf05735, Pf07645, Pf11598	7060	THBS4	B2R909; hsa:7060; P35443; Q86TG2	ENSG00000113296	Signaling by PDGF	Focal adhesion; Focal adhesion: PI3K-Akt-mTOR-signaling pathway; PI3K-Akt signaling pathway	4	0	1618341.9921875	413861.25	682076.28125	822731.75	638540.35546875	391787.161132813	1718771.52104334	527103.761283877	682076.28125	1472278.04558574	965177.045370103	713643.463510176	High	High	High	High	High	High	1
P01008	Antithrombin-III OS=Homo sapiens OX=9606 GN=SERPINC1 PE=1 SV=1	0.000	2.224	3	2	6	2	464	52.6	6.71	16.76	stress response;other biological processes	non-structural extracellular;plasma membrane;other membranes;ER/Golgi	enzyme regulator activity;other molecular function	Pf00079	462	SERPINC1	B2R6P0; hsa:462; P01008; P78439; P78447; Q13815; Q5TC78; Q7KZ43; Q7KZ97; Q9UC78	ENSG00000117601	Regulation of Insulin-like Growth Factor (IGF) transport and uptake by Insulin-like Growth Factor Binding Proteins (IGFBPs); Intrinsic Pathway of Fibrin Clot Formation; Common Pathway of Fibrin Clot Formation; Post-translational protein phosphorylation	Complement and coagulation cascades	5	0	4904954.3125	1931865.453125	3443586.28125	1265229.5	1512757.8671875	793500.9375	5209341.30427418	2460470.86224325	3443586.28125	2264127.54275914	2286588.71143794	1445368.33646805	High	High	High	High	High	High	1
P80297	Metallothionein-1X OS=Homo sapiens OX=9606 GN=MT1X PE=1 SV=1	0.000	2.873	20	1	6	1	61	6.1	7.96	16.55	stress response;other biological processes	nucleus;other cell component	other molecular function	Pf00131	4501	MT1X	A8MUC7; hsa:4501; P80297	ENSG00000187193	Metallothioneins bind metals	Copper homeostasis; Zinc homeostasis; Oxidative stress response	4	0	477739.03125	213560.109375	280994.5625	150235.34375	303621.3125	213624.25	507386.105883236	271995.353302003	280994.5625	268846.07075654	458934.691911551	389118.288662052	High	High	High	High	High	High	1
P35030	Trypsin-3 OS=Homo sapiens OX=9606 GN=PRSS3 PE=1 SV=2	0.000	3.342	4	1	5	1	304	32.5	7.49	16.51	protein metabolism;other metabolic processes;stress response;other biological processes	non-structural extracellular;other cell component	other molecular function	Pf00089	5646	PRSS3	A8CED1; A8CED3; A9Z1Y4; E7ES07; F8W7P3; hsa:5646; P15951; P35030; Q15665; Q5VXV0; Q6ISJ4; Q9UQV3	ENSG00000010438	Neutrophil degranulation; Antimicrobial peptides; Uptake of dietary cobalamins into enterocytes; Alpha-defensins		4	0	2016455.25	1588305.375	1618997.125	1686426.875	1395170.875	1785409.5	2141590.51293824	2022904.38457309	1618997.125	3017860.02977066	2108851.68241308	3252137.75683692	High	High	Peak Found	High	High	High	1
P10451	Osteopontin OS=Homo sapiens OX=9606 GN=SPP1 PE=1 SV=1	0.000	1.042	4	1	4	1	314	35.4	4.58	16.38	cell adhesion;cell organization and biogenesis;other metabolic processes;stress response;developmental processes;signal transduction;other biological processes	non-structural extracellular;ER/Golgi;other cell component	signal transduction activity or receptor binding;other molecular function	Pf00865	6696	SPP1	B2RDA1; hsa:6696; P10451; Q15681; Q15682; Q15683; Q4W597; Q567T5; Q8NBK2; Q96IZ1	ENSG00000118785	Regulation of Insulin-like Growth Factor (IGF) transport and uptake by Insulin-like Growth Factor Binding Proteins (IGFBPs); Post-translational protein phosphorylation; Degradation of the extracellular matrix; Integrin cell surface interactions; Signaling by PDGF; RUNX3 Regulates Immune Response and Cell Migration	Osteoclast signaling; Osteopontin signaling; Brain-derived neurotrophic factor (BDNF) signaling pathway; Complement system; Vitamin D receptor pathway; Focal adhesion; Lung fibrosis; Focal adhesion: PI3K-Akt-mTOR-signaling pathway; TYROBP causal network in microglia; PI3K-Akt signaling pathway; Extracellular vesicles in the crosstalk of cardiac cells; Endochondral ossification; IL-18 signaling pa…	28	0	4245404	3571686.75	5642475	7495576.5	4801082	6179588.5	4508861.24549011	4548987.17880156	5642475	13413330.3108315	7257010.61750101	11256170.1293542	High	High	Peak Found	High	Peak Found	High	1
O75144	ICOS ligand OS=Homo sapiens OX=9606 GN=ICOSLG PE=1 SV=2	0.000	1.752	3	1	6	1	302	33.3	5.31	16.20	stress response;signal transduction;other biological processes	plasma membrane;other membranes;other cell component	signal transduction activity or receptor binding;other molecular function	Pf07686	23308	ICOSLG	A8MUZ1; hsa:23308; O75144; Q9HD18; Q9NRQ1	ENSG00000160223	Costimulation by the CD28 family	Extrafollicular B cell activation by SARS-CoV-2	2	0	4540223	4399138.5	5530742.5	5296397.5	4567433	5741167	4821975.84271905	5602849.86757933	5530742.5	9477900.61577811	6903841.6289754	10457581.8427124	High	High	High	High	High	High	1
Q8N0Y7	Probable phosphoglycerate mutase 4 OS=Homo sapiens OX=9606 GN=PGAM4 PE=3 SV=1	0.000	3.990	16	2	4	2	254	28.8	6.65	15.36	other metabolic processes;other biological processes	cytoskeleton	other molecular function	Pf00300	441531	PGAM4	hsa:441531; Q5JPN2; Q8N0Y7; Q8NI24; Q8NI25; Q8NI26	ENSG00000226784			0	0	391778.40625	476965.4921875	246753.390625	336307.828125	709350.46875	1372471.921875	416091.018136438	607474.860076045	246753.390625	601822.686321587	1072209.11520529	2499968.63875107	High	Peak Found	High	High	High	Peak Found	1
P19827	Inter-alpha-trypsin inhibitor heavy chain H1 OS=Homo sapiens OX=9606 GN=ITIH1 PE=1 SV=3	0.000	4.888	2	2	5	2	911	101.3	6.79	15.20	other metabolic processes;other biological processes	non-structural extracellular	enzyme regulator activity;other molecular function	Pf00092, Pf06668, Pf08487	3697	ITIH1	A8K9N5; B2RAH9; B7Z558; B7Z8C0; F5H165; F5H7Y8; hsa:3697; P19827; P78455; Q01746; Q562G1	ENSG00000055957			0	0	2366821.40625	1893354.203125	154518.078125	53935.13671875	91267.515625	39744.6171875	2513699.35903321	2411421.99688863	154518.078125	96516.8995564848	137954.179896024	72395.1397068844	High	High	High	Peak Found	High	Peak Found	1
P23142	Fibulin-1 OS=Homo sapiens OX=9606 GN=FBLN1 PE=1 SV=4	0.000	3.443	6	2	5	2	703	77.2	5.22	15.02	cell organization and biogenesis;protein metabolism;other metabolic processes;stress response;developmental processes;other biological processes	non-structural extracellular;extracellular matrix	signal transduction activity or receptor binding;enzyme regulator activity;extracellular structural activity;other molecular function	Pf07645, Pf12662	2192	FBLN1	B0QY42; B1AHL4; hsa:2192; P23142; P23143; P23144; P37888; Q5TIC4; Q8TBH8; Q9HBQ5; Q9UC21; Q9UGR4; Q9UH41	ENSG00000077942	Molecules associated with elastic fibres		1	0	465677.6875	305486.125	496159.59375	209841.15625	321338.9375	294519.125	494576.270729053	389074.564259246	496159.59375	375510.64172156	485715.528552521	536468.953773951	High	Peak Found	High	High	High	High	1
Q06830	Peroxiredoxin-1 OS=Homo sapiens OX=9606 GN=PRDX1 PE=1 SV=1	0.000	3.503	12	2	6	1	199	22.1	8.13	14.59	cell cycle OR cell proliferation;other metabolic processes;stress response;developmental processes;other biological processes	cytosol;nucleus;other cell component	other molecular function	Pf00578, Pf10417	5052	PRDX1	B5BU26; D3DPZ8; hsa:5052; P35703; Q06830; Q2V576; Q5T154; Q5T155	ENSG00000117450	Detoxification of Reactive Oxygen Species; TP53 Regulates Metabolic Genes; Deregulated CDK5 triggers multiple neurodegenerative pathways in Alzheimer's disease models; Nuclear events mediated by NFE2L2; KEAP1-NFE2L2 pathway	Androgen receptor signaling pathway; Selenium micronutrient network; Nuclear receptors meta-pathway; NRF2 pathway	9	0	379524.9375	223806.09375	336404	318608.96875			403077.13527165	285044.888386813	336404	570150.586527551			Peak Found	High	High	High	Not Found	Not Found	1
P35908	Keratin, type II cytoskeletal 2 epidermal OS=Homo sapiens OX=9606 GN=KRT2 PE=1 SV=2	0.000	6.419	8	4	6	3	639	65.4	8.00	14.58	cell cycle OR cell proliferation;cell organization and biogenesis;protein metabolism;other metabolic processes;other biological processes	plasma membrane;cytosol;cytoskeleton	bone, tooth or skin structural activity;cytoskeletal activity	Pf00038, Pf16208	3849	KRT2	hsa:3849; P35908; Q4VAQ2	ENSG00000172867	Formation of the cornified envelope		2	0	668820.390625	2019202.015625	385515.3203125	1489614.015625	710185.20703125	142309.84375	710325.410604649	2571704.8339943	385515.3203125	2665663.51863958	1073470.85257405	259218.524393949	High	High	Peak Found	Peak Found	High	High	1
P13645	Keratin, type I cytoskeletal 10 OS=Homo sapiens OX=9606 GN=KRT10 PE=1 SV=6	0.000	7.449	9	3	5	3	584	58.8	5.21	14.52	cell organization and biogenesis;protein metabolism;other metabolic processes;other biological processes	plasma membrane;cytosol;cytoskeleton;other cell component	bone, tooth or skin structural activity;other molecular function	Pf00038	3858	KRT10	hsa:3858; P13645; Q14664; Q8N175	ENSG00000186395	Formation of the cornified envelope		2	0	190390.953125	669207.625	971143.1875	175471.75	131498.953125	457242.609375	202206.053896693	852319.119553595	971143.1875	314006.606825991	198765.465580132	832871.088667936	Peak Found	High	High	Peak Found	Peak Found	High	1
P09382	Galectin-1 OS=Homo sapiens OX=9606 GN=LGALS1 PE=1 SV=2	0.000	6.883	33	2	3	2	135	14.7	5.50	14.32	cell adhesion;developmental processes;other biological processes	ER/Golgi;other cell component	other molecular function	Pf00337	3956	LGALS1	B2R5E8; hsa:3956; P09382; Q9UDK5	ENSG00000100097	Regulation of Insulin-like Growth Factor (IGF) transport and uptake by Insulin-like Growth Factor Binding Proteins (IGFBPs); Post-translational protein phosphorylation		2	0			383466.65625	515486.65625	341715.84375	592220.75			383466.65625	922463.10755514	516515.965830633	1078734.85688145	Not Found	Not Found	High	High	Peak Found	High	1
P01344	Insulin-like growth factor II OS=Homo sapiens OX=9606 GN=IGF2 PE=1 SV=1	0.000	1.642	5	1	6	1	180	20.1	9.32	13.89	cell cycle OR cell proliferation;cell organization and biogenesis;other metabolic processes;developmental processes;signal transduction;other biological processes	non-structural extracellular;other cell component	signal transduction activity or receptor binding;enzyme regulator activity	Pf00049, Pf08365	3481	IGF2	B3KX48; B7WP08; C9JAF2; E3UN45; hsa:3481; P01344; P78449; Q14299; Q1WM26; Q9UC68; Q9UC69	ENSG00000167244	Platelet degranulation ; Regulation of Insulin-like Growth Factor (IGF) transport and uptake by Insulin-like Growth Factor Binding Proteins (IGFBPs); IRS-related events triggered by IGF1R; Signaling by Type 1 Insulin-like Growth Factor 1 Receptor (IGF1R); SHC-related events triggered by IGF1R	Cardiac progenitor differentiation; Apoptosis; MECP2 and associated Rett syndrome; PI3K-Akt signaling pathway; Endochondral ossification; Endochondral ossification with skeletal dysplasias; Malignant pleural mesothelioma	12	0	815521	652670.75	1118531.875	1095630.125	677025.9375	563736.875	866129.826933629	831257.353050012	1118531.875	1960629.54799041	1023349.4068131	1026851.24959218	High	High	High	High	High	High	1
P15090	Fatty acid-binding protein, adipocyte OS=Homo sapiens OX=9606 GN=FABP4 PE=1 SV=3	0.000	3.624	17	1	3	1	132	14.7	7.14	13.84	transport;other biological processes	cytosol;nucleus;other cell component	signal transduction activity or receptor binding;transporter activity;other molecular function	Pf00061	2167	FABP4	hsa:2167; P15090; Q6IBA1	ENSG00000170323	Transcriptional regulation of white adipocyte differentiation; Triglyceride catabolism	PPAR signaling pathway; FABP4 in ovarian cancer; Fatty acid transporters; Malignant pleural mesothelioma; Familial partial lipodystrophy (FPLD)	7	0	110842.71875		885734.5	570397.4375	508978.96875	703921.125	117721.290816289		885734.5	1020725.922501	769340.282107963	1282197.98788324	Peak Found	Not Found	Peak Found	High	High	High	1
P53634	Dipeptidyl peptidase 1 OS=Homo sapiens OX=9606 GN=CTSC PE=1 SV=2	0.000	1.790	2	1	6	1	463	51.8	6.99	13.31	protein metabolism;other metabolic processes;other biological processes	non-structural extracellular;other membranes;cytoskeleton;ER/Golgi;nucleus;other cytoplasmic organelle;other cell component	enzyme regulator activity;other molecular function	Pf00112, Pf08773	1075	CTSC	A8K7V2; B5MDD5; hsa:1075; P53634; Q2HIY8; Q53G93; Q71E75; Q71E76; Q7M4N9; Q7Z3G7; Q7Z5U7; Q8WY99; Q8WYA7; Q8WYA8	ENSG00000109861	Neutrophil degranulation; MHC class II antigen presentation; COPII-mediated vesicle transport; Cargo concentration in the ER		4	0	911559.75	357663.1875	807102.71875	456823.375	409144.0625	206305.546875	968128.458380793	455528.541036472	807102.71875	817485.195779647	618436.17868847	375787.212086122	High	High	High	High	High	High	1
P61769	Beta-2-microglobulin OS=Homo sapiens OX=9606 GN=B2M PE=1 SV=1	0.000	1.923	8	1	5	1	119	13.7	6.52	12.05	cell organization and biogenesis;protein metabolism;other metabolic processes;stress response;transport;developmental processes;other biological processes	non-structural extracellular;plasma membrane;other membranes;cytosol;ER/Golgi;other cytoplasmic organelle;other cell component	other molecular function	Pf07654	567	B2M	hsa:567; P01884; P61769; Q540F8; Q6IAT8; Q9UCK0; Q9UD48; Q9UDF4	ENSG00000166710; ENSG00000273686	Amyloid fiber formation; Neutrophil degranulation; Immunoregulatory interactions between a Lymphoid and a non-Lymphoid cell; Interferon gamma signaling; ER-Phagosome pathway; SARS-CoV-2 activates/modulates innate and adaptive immune responses; DAP12 signaling; Antigen Presentation: Folding, assembly and peptide loading of class I MHC; Modulation by Mtb of host immune system; Nef mediated downregu…	IL-18 signaling pathway	13	0	750457.921875	1684534.625	759600.0546875	1753670.75			797029.126159308	2145464.29957003	759600.0546875	3138192.90967059			High	High	High	High	Not Found	Not Found	1
P02790	Hemopexin OS=Homo sapiens OX=9606 GN=HPX PE=1 SV=2	0.000	2.419	3	1	4	1	462	51.6	7.02	11.59	protein metabolism;other metabolic processes;transport;other biological processes	non-structural extracellular;other cell component	transporter activity;other molecular function	Pf00045	3263	HPX	B2R957; hsa:3263; P02790	ENSG00000110169	Scavenging of heme from plasma		1	0	4513736	663522.9375	2092801.125	1087847.75	1571046.0625	418330.46875	4793845.13765322	845078.963189661	2092801.125	1946702.9919106	2374693.44538286	761992.311711775	High	Peak Found	Peak Found	High	High	High	1
P0DTE7	Alpha-amylase 1B OS=Homo sapiens OX=9606 GN=AMY1B PE=1 SV=1	0.000	4.285	6	3	4	3	511	57.7	6.93	11.56	other metabolic processes	non-structural extracellular	other molecular function	Pf00128, Pf02806	276; 277; 278	AMY1B	A6NJS5; A8K8H6; hsa:276; hsa:277; hsa:278; P04745; P0DTE7; Q13763; Q5T083	ENSG00000174876	Digestion of dietary carbohydrate		1	0	2077210.4375	253606.953125	427923.53125	915373.703125	1346448.0625		2206115.9881065	322999.988232606	427923.53125	1638060.7732927	2035205.37359624		High	Peak Found	Peak Found	Peak Found	High	High	1
P06733	Alpha-enolase OS=Homo sapiens OX=9606 GN=ENO1 PE=1 SV=2	0.000	4.051	9	2	3	2	434	47.1	7.39	11.54	other metabolic processes;other biological processes	plasma membrane;other membranes;cytosol;cytoskeleton;nucleus;other cell component	nucleic acid binding activity;other molecular function	Pf00113, Pf03952	2023	ENO1	B2RD59; hsa:2023; P06733; P22712; Q16704; Q4TUS4; Q53FT9; Q53HR3; Q658M5; Q6GMP2; Q71V37; Q7Z3V6; Q8WU71; Q96GV1; Q9BT62; Q9UCH6; Q9UM55	ENSG00000074800	Glycolysis; Gluconeogenesis; Manipulation of host energy metabolism	Clear cell renal cell carcinoma pathways; Metabolic reprogramming in colon cancer; Aerobic glycolysis; IL-18 signaling pathway; Glycolysis and gluconeogenesis	8	0	203855.515625	205398.609375	1893110.25	326547.90625	347860.96875	481927.65625	216506.187416078	261600.668253045	1893110.25	584357.311120989	525804.546482009	877835.099989415	High	High	High	Peak Found	Peak Found	Peak Found	1
Q92520	Protein FAM3C OS=Homo sapiens OX=9606 GN=FAM3C PE=1 SV=1	0.000	3.186	5	1	4	1	227	24.7	8.29	11.30	signal transduction;other biological processes	non-structural extracellular;ER/Golgi;other cell component	signal transduction activity or receptor binding	Pf15711	10447	FAM3C	A6NDN2; A8K3R7; hsa:10447; Q92520	ENSG00000196937	Platelet degranulation		1	0	497173.46875	212123.546875	300779.875	282286.75	189467.609375	317381.21875	528026.58723004	270165.712336416	300779.875	505151.994662599	286387.204573242	578112.44132385	Peak Found	Peak Found	High	High	High	High	1
B9A064	Immunoglobulin lambda-like polypeptide 5 OS=Homo sapiens OX=9606 GN=IGLL5 PE=2 SV=2	0.000	1.051	4	1	5	1	214	23.0	8.84	11.03	cell organization and biogenesis;stress response;transport;signal transduction;other biological processes	non-structural extracellular;plasma membrane;other membranes	signal transduction activity or receptor binding;other molecular function	Pf07654	100423062	IGLL5	B9A064; hsa:100423062	ENSG00000254709			0	0	2878131.5	6440421.5	3393245.25	4399720.5	3881964.5	3918238.25	3056739.84849836	8202677.58071951	3393245.25	7873297.58315942	5867730.9809043	7137102.47038992	High	High	High	High	Peak Found	High	1
P04004	Vitronectin OS=Homo sapiens OX=9606 GN=VTN PE=1 SV=1	0.000	3.234	4	1	2	1	478	54.3	5.80	9.68	cell adhesion;transport;developmental processes;other biological processes	non-structural extracellular;extracellular matrix;plasma membrane;other membranes;ER/Golgi;other cell component	signal transduction activity or receptor binding;extracellular structural activity;other molecular function	Pf00045, Pf01033	7448	VTN	B2R7G0; hsa:7448; P01141; P04004; Q9BSH7	ENSG00000109072	Regulation of Complement cascade; Integrin cell surface interactions; ECM proteoglycans; Syndecan interactions; Molecules associated with elastic fibres	Primary focal segmental glomerulosclerosis (FSGS); Complement system; Focal adhesion; Focal adhesion: PI3K-Akt-mTOR-signaling pathway; PI3K-Akt signaling pathway; Epithelial to mesenchymal transition in colorectal cancer; Inflammatory response pathway; Complement system in neuronal development and plasticity	13	0	864857.6875	453960.34375	747875.4375	319973.09375	210474.78125		918528.203684018	578174.943086232	747875.4375	572591.687516949	318140.311339705		High	Peak Found	High	Peak Found	Peak Found	Not Found	1
Q6YHK3	CD109 antigen OS=Homo sapiens OX=9606 GN=CD109 PE=1 SV=2	0.000	4.055	1	1	2	1	1445	161.6	5.85	9.52	developmental processes;other biological processes	non-structural extracellular;plasma membrane;other membranes;cytosol	enzyme regulator activity;other molecular function	Pf00207, Pf01835, Pf07677, Pf07678, Pf07703, Pf17791	135228	CD109	A5YKK4; B2R948; B3KW25; hsa:135228; Q0P6K7; Q5SYA8; Q5XUM7; Q5XUM9; Q6MZI7; Q6YHK3; Q8N3A7; Q8N915; Q8TDJ2; Q8TDJ3	ENSG00000156535	Post-translational modification: synthesis of GPI-anchored proteins; Platelet degranulation		2	0	1131429.625			579976.9375		155093.3125	1201642.80906173			1037868.43284862		282503.715486088	High	Not Found	Not Found	High	Not Found	Peak Found	1
P00441	Superoxide dismutase [Cu-Zn] OS=Homo sapiens OX=9606 GN=SOD1 PE=1 SV=2	0.000	3.637	18	2	3	2	154	15.9	6.13	9.05	cell organization and biogenesis;other metabolic processes;stress response;transport;developmental processes;other biological processes	non-structural extracellular;cytosol;mitochondrion;nucleus;other cytoplasmic organelle;other cell component	other molecular function	Pf00080	6647	SOD1	A6NHJ0; D3DSE4; hsa:6647; P00441; Q16669; Q16711; Q16838; Q16839; Q16840; Q6NR85	ENSG00000142168	Gene and protein expression by JAK-STAT signaling after Interleukin-12 stimulation; Platelet degranulation ; Detoxification of Reactive Oxygen Species	Selenium micronutrient network; Vitamin B12 metabolism; Folate metabolism; AGE/RAGE pathway; Dopamine metabolism; Amyotrophic lateral sclerosis (ALS); Copper homeostasis; Physico-chemical features and toxicity-associated pathways; One-carbon metabolism and related pathways; Oxidative stress response; Extracellular vesicles in the crosstalk of cardiac cells	14	0			69683.2578125	41093.7578125	12405.9140625	10280.626953125			69683.2578125	73537.2585754242	18751.9917533938	18726.2446392344	Not Found	Not Found	High	Peak Found	Peak Found	High	1
Q9Y646	Carboxypeptidase Q OS=Homo sapiens OX=9606 GN=CPQ PE=1 SV=1	0.000	2.712	2	1	3	1	472	51.9	6.18	8.91	protein metabolism;other metabolic processes;other biological processes	non-structural extracellular;ER/Golgi;other cytoplasmic organelle;other cell component	other molecular function	Pf04389	10404	CPQ	B2RD88; hsa:10404; Q8NBZ1; Q9UNM8; Q9Y5X6; Q9Y646	ENSG00000104324			0	0	351870.4375			503008.90625		326444.8125	373706.478600717			900134.180315724		594621.85020008	High	Not Found	Not Found	High	Not Found	High	1
P20774	Mimecan OS=Homo sapiens OX=9606 GN=OGN PE=1 SV=1	0.000	4.156	13	3	3	3	298	33.9	5.63	7.92	signal transduction;other biological processes	ER/Golgi;other cytoplasmic organelle	signal transduction activity or receptor binding	Pf13855	4969	OGN	hsa:4969; P20774; Q6FIB0; Q9UF90; Q9UNK5	ENSG00000106809	Keratan sulfate biosynthesis; Keratan sulfate degradation; Defective CHST6 causes MCDC1; Defective ST3GAL3 causes MCT12 and EIEE15; Defective B4GALT1 causes B4GALT1-CDG (CDG-2d)		5	0	415817.21875	225918.921875		339314.75			441621.60840979	287735.837712545		607203.571478084			High	Peak Found	Not Found	High	Not Found	Not Found	1
Q9UBR2	Cathepsin Z OS=Homo sapiens OX=9606 GN=CTSZ PE=1 SV=1	0.000	2.545	4	2	3	2	303	33.8	7.11	7.44	protein metabolism;other metabolic processes;developmental processes;other biological processes	non-structural extracellular;plasma membrane;other membranes;ER/Golgi;other cytoplasmic organelle;other cell component	other molecular function	Pf00112	1522	CTSZ	B2RC40; hsa:1522; O75331; Q9UBR2; Q9UQV5; Q9UQV6	ENSG00000101160	Neutrophil degranulation; Metabolism of Angiotensinogen to Angiotensins; COPII-mediated vesicle transport; Cargo concentration in the ER; Lysosome Vesicle Biogenesis		5	0	457150.03125	476358.40625	509532.09375		279637.84375	347775.25	485519.413294404	606701.660649718	509532.09375		422682.803823979	633475.413577894	Peak Found	Peak Found	High	Not Found	High	High	1
Q9H2G4	Testis-specific Y-encoded-like protein 2 OS=Homo sapiens OX=9606 GN=TSPYL2 PE=1 SV=1	0.000	0.801	1	1	3	1	693	79.4	4.58	7.07	cell cycle OR cell proliferation;cell organization and biogenesis;other biological processes	nucleus;other cell component	nucleic acid binding activity;other molecular function	Pf00956	64061	TSPYL2	hsa:64061; O94799; Q96DG7; Q9BZW6; Q9H2G4	ENSG00000184205	XBP1(S) activates chaperone genes		1	0		1472054.125	1725074.625		292174.15625			1874843.96304546	1725074.625		441631.897573432		Not Found	High	High	Not Found	High	Not Found	1
Q12860	Contactin-1 OS=Homo sapiens OX=9606 GN=CNTN1 PE=1 SV=1	0.000	4.863	3	2	2	2	1018	113.2	5.90	6.95	cell adhesion;cell organization and biogenesis;developmental processes;signal transduction;other biological processes	plasma membrane;other membranes;other cell component	other molecular function	Pf00041, Pf07679, Pf13927	1272	CNTN1	A8K0H9; A8K0Y3; hsa:1272; Q12860; Q12861; Q14030; Q7M4P0; Q8N466	ENSG00000018236	Activated NOTCH1 Transmits Signal to the Nucleus; NOTCH2 Activation and Transmission of Signal to the Nucleus; Neurofascin interactions		4	0	350467.4375		447195.625			163646.453125	372216.412560495		447195.625			298083.32989169	Peak Found	Not Found	High	Not Found	Not Found	Peak Found	1
Q16778	Histone H2B type 2-E OS=Homo sapiens OX=9606 GN=H2BC21 PE=1 SV=3	0.000	2.292	19	2	3	2	126	13.9	10.32	6.88	cell organization and biogenesis;stress response	non-structural extracellular;cytosol;nucleus;other cell component	nucleic acid binding activity;other molecular function	Pf00125	8349	H2BC21	A3KMC7; A8K110; hsa:8349; Q16778; Q4KMY1; Q5QNX0; Q9UE88	ENSG00000184678	Amyloid fiber formation; Meiotic synapsis; HCMV Late Events; Ub-specific processing proteases; RUNX1 regulates transcription of genes involved in differentiation of HSCs; HCMV Early Events; Transcriptional regulation by small RNAs; Deposition of new CENPA-containing nucleosomes at the centromere; B-WICH complex positively regulates rRNA expression; Recruitment and ATM-mediated phosphorylation of …		42	0	1248202.375	913968.6875	1447188.875				1325662.13136988	1164052.76617934	1447188.875				High	High	High	Not Found	Not Found	Not Found	1
P20908	Collagen alpha-1(V) chain OS=Homo sapiens OX=9606 GN=COL5A1 PE=1 SV=3	0.000	2.956	1	1	1	1	1838	183.4	5.06	6.30	cell adhesion;cell organization and biogenesis;other metabolic processes;stress response;developmental processes;other biological processes	non-structural extracellular;extracellular matrix;ER/Golgi	signal transduction activity or receptor binding;extracellular structural activity;other molecular function	Pf01391, Pf01410	1289	COL5A1	A0A087WXW9; hsa:1289; P20908; Q15094; Q5SUX4	ENSG00000130635	Integrin cell surface interactions; ECM proteoglycans; Syndecan interactions; MET activates PTK2 signaling; Signaling by PDGF; Collagen degradation; Assembly of collagen fibrils and other multimeric structures; Collagen chain trimerization; NCAM1 interactions	Allograft rejection; miRNA targets in ECM and membrane receptors; Focal adhesion: PI3K-Akt-mTOR-signaling pathway; miR-509-3p alteration of YAP1/ECM axis	16	0													High	Not Found	Not Found	Not Found	Not Found	Not Found	1
P06744	Glucose-6-phosphate isomerase OS=Homo sapiens OX=9606 GN=GPI PE=1 SV=4	0.000	3.446	3	1	2	1	558	63.1	8.32	6.20	other metabolic processes;stress response;developmental processes;signal transduction;other biological processes	non-structural extracellular;plasma membrane;other membranes;cytosol;nucleus;other cell component	signal transduction activity or receptor binding;other molecular function	Pf00342	2821	GPI	B4DG39; hsa:2821; P06744; Q9BRD3; Q9BSK5; Q9UHE6	ENSG00000105220	Neutrophil degranulation; Glycolysis; Gluconeogenesis; TP53 Regulates Metabolic Genes	Cori cycle; Clear cell renal cell carcinoma pathways; Metabolic reprogramming in colon cancer; Aerobic glycolysis; Disorders of fructose metabolism; Glycolysis and gluconeogenesis	10	0													High	Not Found	High	Not Found	Not Found	Not Found	1
P05543	Thyroxine-binding globulin OS=Homo sapiens OX=9606 GN=SERPINA7 PE=1 SV=2	0.000	3.875	6	2	2	2	415	46.3	6.30	5.92	transport;other biological processes	non-structural extracellular	enzyme regulator activity	Pf00079	6906	SERPINA7	D3DUX1; hsa:6906; P05543	ENSG00000123561			0	0	2057803.125	464409.4375	673632.8125				2185504.31505716	591483.163214676	673632.8125				High	Peak Found	Peak Found	Not Found	Not Found	Not Found	1
Q9NPH3	Interleukin-1 receptor accessory protein OS=Homo sapiens OX=9606 GN=IL1RAP PE=1 SV=2	0.000	2.027	3	2	3	2	570	65.4	8.12	5.78	cell adhesion;cell-cell signaling;cell organization and biogenesis;stress response;signal transduction;other biological processes	non-structural extracellular;plasma membrane;other membranes;other cell component	signal transduction activity or receptor binding;other molecular function	Pf01582, Pf13927, Pf18452	3556	IL1RAP	B1NLD0; D3DNW0; hsa:3556; O14915; Q86WJ7; Q9NPH3	ENSG00000196083		IL-1 signaling pathway; Interleukin-1 (IL-1) structural pathway; Signal transduction through IL1R; 2q13 copy number variation syndrome	4	0	384327.6875	407210.46875	337250.5625	565849.5	256572.25	339365.3125	408177.929765361	518633.164405452	337250.5625	1012587.39067219	387818.31728892	618156.644815664	High	High	Peak Found	High	Peak Found	Peak Found	1
P00533	Epidermal growth factor receptor OS=Homo sapiens OX=9606 GN=EGFR PE=1 SV=2	0.000	1.581	1	1	4	1	1210	134.2	6.68	5.73	cell adhesion;cell organization and biogenesis;protein metabolism;other metabolic processes;stress response;developmental processes;signal transduction;other biological processes	non-structural extracellular;plasma membrane;other membranes;ER/Golgi;nucleus;other cytoplasmic organelle;other cell component	cytoskeletal activity;nucleic acid binding activity;kinase activity;other molecular function	Pf00757, Pf01030, Pf07714, Pf14843	1956	EGFR	hsa:1956; O00688; O00732; P00533; P06268; Q14225; Q68GS5; Q92795; Q9BZS2; Q9GZX1; Q9H2C9; Q9H3C9; Q9UMD7; Q9UMD8; Q9UMG5	ENSG00000146648	HCMV Early Events; NOTCH3 Activation and Transmission of Signal to the Nucleus; PIP3 activates AKT signaling; Constitutive Signaling by Aberrant PI3K in Cancer; PI5P, PP2A and IER3 Regulate PI3K/AKT Signaling; RAF/MAP kinase cascade; Signaling by ERBB4; SHC1 events in ERBB2 signaling; GRB2 events in ERBB2 signaling; PI3K events in ERBB2 signaling; ERBB2 Regulates Cell Motility; ERBB2 Activates PT…	Androgen receptor signaling pathway; Glioblastoma signaling pathways; AGE/RAGE pathway; Gastric cancer network 2; Spinal cord injury; Aryl hydrocarbon receptor pathway; Mammary gland development pathway - Pregnancy and lactation (Stage 3 of 4); Bladder cancer; TCA cycle nutrient use and invasiveness of ovarian cancer; Extracellular vesicle-mediated signaling in recipient cells; Aryl hydrocarbon r…	77	0	398336	231183.84375	286838.28125	442222.59375	264434.65625	202843.640625	423055.556805323	294441.370359484	286838.28125	791357.105204834	399702.63120719	369481.322022103	Peak Found	High	Peak Found	High	High	High	1
P50895	Basal cell adhesion molecule OS=Homo sapiens OX=9606 GN=BCAM PE=1 SV=2	0.000	1.138	2	1	3	1	628	67.4	5.81	5.73	cell adhesion;signal transduction	plasma membrane;other membranes	other molecular function	Pf07686, Pf08205, Pf13895, Pf13927	4059	BCAM	A8MYF9; A9YWT5; A9YWT6; hsa:4059; P50895; Q86VC7	ENSG00000187244			0	0	59403.02734375	101242.9765625	38543.2890625	88806.453125	65002.98046875	68800.5703125	63089.4039424807	128945.519179844	38543.2890625	158919.102419807	98254.3767073608	125320.791899671	Peak Found	High	Peak Found	Peak Found	High	High	1
Q9UBG0	C-type mannose receptor 2 OS=Homo sapiens OX=9606 GN=MRC2 PE=1 SV=2	0.000	2.534	1	1	2	1	1479	166.6	5.83	5.68	other metabolic processes;transport	other membranes	other molecular function	Pf00040, Pf00059	9902	MRC2	A6H8K4; D3DU08; hsa:9902; Q7LGE7; Q9UBG0; Q9Y5P9	ENSG00000011028	Cross-presentation of soluble exogenous antigens (endosomes)		1	0													High	Not Found	High	Not Found	Not Found	Not Found	1
P01266	Thyroglobulin OS=Homo sapiens OX=9606 GN=TG PE=1 SV=5	0.000	1.930	0	1	2	1	2768	304.6	5.58	5.39	other metabolic processes;transport;developmental processes;signal transduction;other biological processes	non-structural extracellular	signal transduction activity or receptor binding;other molecular function	Pf00086, Pf00135, Pf07699	7038	TG	hsa:7038; O15274; O43899; P01266; Q15593; Q15948; Q9NYR1; Q9NYR2; Q9UMZ0; Q9UNY3	ENSG00000042832			0	0	489085.09375	181911.203125		272919.59375	321998.03125	339008.1875	519436.271543597	231686.535975192		488389.473346938	486711.772803645	617506.1387573	High	Peak Found	Not Found	Peak Found	Peak Found	High	1
P55287	Cadherin-11 OS=Homo sapiens OX=9606 GN=CDH11 PE=1 SV=2	0.000	2.039	2	1	2	1	796	87.9	4.91	5.33	cell adhesion;cell organization and biogenesis;developmental processes;other biological processes	plasma membrane;other membranes;other cell component	other molecular function	Pf00028, Pf01049	1009	CDH11	A8K5D6; A8MZC8; B7WP28; hsa:1009; P55287; Q15065; Q15066; Q9UQ93; Q9UQ94	ENSG00000140937	Adherens junctions interactions	Hippo signaling regulation pathways; Hippo-Merlin signaling dysregulation; Cell migration and invasion through p75NTR; Neural crest cell migration during development; Neural crest cell migration in cancer; Malignant pleural mesothelioma	7	0	118271.65625	118303.96875		139307.6875	103876.3125	74602.046875	125611.246257259	150674.814090315		249291.035489476	157012.836422988	135888.228095294	High	High	Not Found	Peak Found	Peak Found	Peak Found	1
P68104	Elongation factor 1-alpha 1 OS=Homo sapiens OX=9606 GN=EEF1A1 PE=1 SV=1	0.000	3.272	5	1	1	1	462	50.1	9.01	5.11	protein metabolism;other metabolic processes;other biological processes	non-structural extracellular;plasma membrane;other membranes;cytosol;cytoskeleton;nucleus;other cytoplasmic organelle;other cell component	nucleic acid binding activity;other molecular function	Pf00009, Pf03143, Pf03144	1915	EEF1A1	hsa:1915; P04719; P04720; P68104; Q6IQ15	ENSG00000156508	Neutrophil degranulation; Chaperone Mediated Autophagy; HSF1 activation; Protein methylation; Peptide chain elongation	Translation factors; Fragile X syndrome; 2q37 copy number variation syndrome	9	0	577052.0625			1261841.875			612862.210813479			2258065.38955528			High	Not Found	Not Found	Peak Found	Not Found	Not Found	1
P23141	Liver carboxylesterase 1 OS=Homo sapiens OX=9606 GN=CES1 PE=1 SV=2	0.000	0.910	2	1	2	1	567	62.5	6.60	4.80	other metabolic processes;transport;other biological processes	cytosol;ER/Golgi;other cell component	other molecular function	Pf00135	1066	CES1	A6NIM1; A8K3K8; A8K844; E9PAU8; hsa:1066; P23141; P82127; Q00015; Q13657; Q14062; Q16737; Q16788; Q549X7; Q549X8; Q86UK2; Q96EE8; Q9UC52; Q9UDG8; Q9UK77; Q9ULY2	ENSG00000198848; ENSG00000262243	Aspirin ADME; Phase I - Functionalization of compounds; Metabolism of Angiotensinogen to Angiotensins	Phase I biotransformations, non P450; Fluoropyrimidine activity; Irinotecan pathway; Heroin metabolism; Nuclear receptors meta-pathway; NRF2 pathway; Photodynamic therapy-induced NFE2L2 (NRF2) survival signaling	10	0			926560.8125	922614.5625	818099.5	1024379			926560.8125	1651018.2874387	1236587.24380718	1865914.58329915	Not Found	Not Found	Peak Found	Peak Found	High	High	1
Q99983	Osteomodulin OS=Homo sapiens OX=9606 GN=OMD PE=1 SV=1	0.000	0.838	2	1	2	1	421	49.5	5.59	4.56	cell adhesion;other biological processes	non-structural extracellular;extracellular matrix;ER/Golgi;other cytoplasmic organelle		Pf13855	4958	OMD	hsa:4958; Q5TBF4; Q99983	ENSG00000127083	Keratan sulfate biosynthesis; Keratan sulfate degradation; Defective CHST6 causes MCDC1; Defective ST3GAL3 causes MCT12 and EIEE15; Defective B4GALT1 causes B4GALT1-CDG (CDG-2d)		5	0	208799.140625	173402.125	238372.203125		136323.78125	118438.890625	221756.599196614	220849.166966265	238372.203125		206058.369331983	215737.391382448	High	Peak Found	Peak Found	High	Peak Found	Peak Found	1
P04275	von Willebrand factor OS=Homo sapiens OX=9606 GN=VWF PE=1 SV=4	0.000	1.206	0	1	2	1	2813	309.1	5.48	4.37	cell adhesion;stress response;other biological processes	non-structural extracellular;extracellular matrix;ER/Golgi;other cell component	signal transduction activity or receptor binding;other molecular function	Pf00092, Pf00093, Pf00094, Pf01826, Pf08742, Pf16164	7450	VWF	hsa:7450; P04275; Q8TCE8; Q99806	ENSG00000110799	Platelet degranulation ; Intrinsic Pathway of Fibrin Clot Formation; Defective F8 cleavage by thrombin; Integrin cell surface interactions; Signaling by BRAF and RAF1 fusions; Signaling by moderate kinase activity BRAF mutants; Paradoxical activation of RAF signaling by kinase inactive BRAF; Signaling downstream of RAS mutants; Signaling by RAF1 mutants; Platelet Adhesion to exposed collagen; Def…	Blood clotting cascade; Focal adhesion; Focal adhesion: PI3K-Akt-mTOR-signaling pathway; PI3K-Akt signaling pathway; 22q11.2 copy number variation syndrome; Complement and coagulation cascades	24	0			413234.4375	226615.734375	398708.53125	161009.5625			413234.4375	405528.740691729	602662.492448469	293280.212420761	High	Not Found	Peak Found	Peak Found	Peak Found	High	1
P02749	Beta-2-glycoprotein 1 OS=Homo sapiens OX=9606 GN=APOH PE=1 SV=3	0.000	1.528	3	1	2	1	345	38.3	7.97	4.33	protein metabolism;other metabolic processes;stress response;transport;other biological processes	non-structural extracellular;other cell component	enzyme regulator activity;other molecular function	Pf00084, Pf09014	350	APOH	B2R9M3; hsa:350; P02749; Q9UCN7	ENSG00000091583	Platelet degranulation		1	0	558188.875	665007.8125	439125	31642.828125	43269.0625	29854.740234375	592828.429556109	846970.136131163	439125	56624.8247362284	65402.7667038002	54380.6493338192	Peak Found	High	High	Peak Found	Peak Found	Peak Found	1
Q8N884	Cyclic GMP-AMP synthase OS=Homo sapiens OX=9606 GN=CGAS PE=1 SV=2	0.000	0.930	2	1	2	1	522	58.8	9.48	4.11	cell-cell signaling;DNA metabolism;other metabolic processes;stress response;signal transduction;other biological processes	plasma membrane;other membranes;cytosol;nucleus;other cell component	nucleic acid binding activity;other molecular function	Pf03281, Pf20266	115004	CGAS	hsa:115004; L0L2J9; Q14CV6; Q32NC9; Q5SWL0; Q5SWL1; Q8N884; Q96E45	ENSG00000164430	STING mediated induction of host immune responses	Cytosolic DNA-sensing pathway; STING pathway in Kawasaki-like disease and COVID-19	3	0	4622041	1355454	1695848.125	1405157.875	1348691.625	1329510.75	4908871.22638183	1726339.20582629	1695848.125	2514529.29821222	2038596.60017465	2421714.5188236	Peak Found	Peak Found	Peak Found	Peak Found	High	High	1
Q8WWZ8	Oncoprotein-induced transcript 3 protein OS=Homo sapiens OX=9606 GN=OIT3 PE=1 SV=2	0.000	1.126	2	1	2	1	545	60.0	5.58	4.01	other biological processes	non-structural extracellular;nucleus;other cell component	extracellular structural activity;other molecular function	Pf00100, Pf14670	170392	OIT3	A0AVP3; hsa:170392; Q8N1M8; Q8WWZ8	ENSG00000138315			0	0	184395.96875		148984.875	245198.96875	210874	174539.453125	195839.03848055		148984.875	438783.429095679	318743.74504641	317925.016958564	Peak Found	Not Found	Peak Found	High	High	Peak Found	1
O75460	Serine/threonine-protein kinase/endoribonuclease IRE1 OS=Homo sapiens OX=9606 GN=ERN1 PE=1 SV=2	0.008	0.697	2	1	1	1	977	109.7	6.42	4.00	cell cycle OR cell proliferation;protein metabolism;RNA metabolism OR transcription;other metabolic processes;stress response;signal transduction;other biological processes	other membranes;mitochondrion;ER/Golgi;nucleus;other cell component	signal transduction activity or receptor binding;kinase activity;other molecular function	Pf00069, Pf06479	2081	ERN1	A1L457; A8K8N8; A8MXS7; hsa:2081; O75460; Q59EE2	ENSG00000178607	IRE1alpha activates chaperones	Alzheimer's disease and miRNA effects; Corticotropin-releasing hormone signaling pathway; Apoptosis-related network due to altered Notch3 in ovarian cancer; Photodynamic therapy-induced unfolded protein response; VEGFA-VEGFR2 signaling pathway; Nonalcoholic fatty liver disease; Unfolded protein response; Alzheimer's disease	9	0													Not Found	Not Found	High	Not Found	Not Found	Not Found	1
Q96C23	Galactose mutarotase OS=Homo sapiens OX=9606 GN=GALM PE=1 SV=1	0.000	1.730	8	1	1	1	342	37.7	6.65	3.93	other metabolic processes	other cell component	other molecular function	Pf01263	130589	GALM	hsa:130589; Q53RY1; Q8NIA2; Q96C23; V9HWA8	ENSG00000143891			0	0													High	Not Found	Not Found	Not Found	Not Found	Not Found	1
P32754	4-hydroxyphenylpyruvate dioxygenase OS=Homo sapiens OX=9606 GN=HPD PE=1 SV=2	0.000	2.950	4	1	1	1	393	44.9	7.01	3.61	other metabolic processes	other membranes;cytosol;ER/Golgi	other molecular function	Pf00903, Pf13669	3242	HPD	A8K461; B3KQ63; hsa:3242; P32754; Q13234	ENSG00000158104	Tyrosine catabolism		1	0													Not Found	Not Found	High	Not Found	Not Found	Not Found	1
P06727	Apolipoprotein A-IV OS=Homo sapiens OX=9606 GN=APOA4 PE=1 SV=4	0.000	2.077	3	1	1	1	396	45.3	5.38	3.38	cell adhesion;cell organization and biogenesis;protein metabolism;other metabolic processes;stress response;transport;developmental processes;other biological processes	non-structural extracellular;cytosol;ER/Golgi;other cytoplasmic organelle;other cell component	transporter activity;enzyme regulator activity;other molecular function	Pf01442	337	APOA4	A8MSL6; hsa:337; P06727; Q14CW8; Q6Q787	ENSG00000110244	Amyloid fiber formation; Retinoid metabolism and transport; Chylomicron assembly; Chylomicron remodeling; Assembly of active LPL and LIPC lipase complexes	Statin inhibition of cholesterol production; Familial hyperlipidemia type 1; Familial hyperlipidemia type 2; Familial hyperlipidemia type 3; Familial hyperlipidemia type 4; Familial hyperlipidemia type 5	11	0	805747.8125	285129.84375	479850.4375	302943.46875	160585.703125	252827.71875	855750.144254747	363148.308992227	479850.4375	542117.18229449	242731.149477761	460527.722139835	Peak Found	High	Peak Found	Peak Found	Peak Found	Peak Found	1
O00533	Neural cell adhesion molecule L1-like protein OS=Homo sapiens OX=9606 GN=CHL1 PE=1 SV=4	0.000	2.006	1	1	1	1	1208	135.0	5.76	3.29	cell adhesion;cell organization and biogenesis;developmental processes;signal transduction;other biological processes	plasma membrane;other membranes;other cell component	other molecular function	Pf00041, Pf00047, Pf07679, Pf13882, Pf13927	10752	CHL1	B7ZL03; hsa:10752; O00533; Q2M3G2; Q59FY0	ENSG00000134121	CHL1 interactions	Splicing factor NOVA regulated synaptic proteins	2	0													Not Found	Not Found	Not Found	Not Found	Not Found	High	1
P12830	Cadherin-1 OS=Homo sapiens OX=9606 GN=CDH1 PE=1 SV=3	0.000	1.132	2	1	1	1	882	97.4	4.73	3.24	cell adhesion;cell organization and biogenesis;developmental processes;other biological processes	non-structural extracellular;plasma membrane;other membranes;cytoskeleton;ER/Golgi;other cytoplasmic organelle;other cell component	cytoskeletal activity;other molecular function	Pf00028, Pf01049, Pf08758	999	CDH1	A8K1U7; hsa:999; P12830; Q13799; Q14216; Q15855; Q16194; Q4PJ14; Q9UII8	ENSG00000039068	Degradation of the extracellular matrix; Immunoregulatory interactions between a Lymphoid and a non-Lymphoid cell; Integrin cell surface interactions; RHO GTPases activate IQGAPs; Adherens junctions interactions; InlA-mediated entry of Listeria monocytogenes into host cells; Apoptotic cleavage of cell adhesion proteins	Neural crest differentiation; Pathogenic Escherichia coli infection; Mammary gland development pathway - Embryonic development (Stage 1 of 4); Mammary gland development pathway - Involution (Stage 4 of 4); Bladder cancer; Pre-implantation embryo; H19 action Rb-E2F1 signaling and CDK-Beta-catenin activity; Endometrial cancer; Epithelial to mesenchymal transition in colorectal cancer; Mechanoregula…	23	0	489500.40625		269016.65625	238718.5	155380.984375	259774.171875	519877.3571119		269016.65625	427186.633583984	234864.027185358	473180.742348314	High	Not Found	Peak Found	Peak Found	Peak Found	Peak Found	1
P07942	Laminin subunit beta-1 OS=Homo sapiens OX=9606 GN=LAMB1 PE=1 SV=2	0.000	2.065	2	2	2	2	1786	197.9	4.94	2.92	cell adhesion;cell organization and biogenesis;developmental processes;other biological processes	non-structural extracellular;extracellular matrix;ER/Golgi;other cell component	signal transduction activity or receptor binding;extracellular structural activity;other molecular function	Pf00053, Pf00055	3912	LAMB1	hsa:3912; P07942; Q14D91	ENSG00000091136	Regulation of Insulin-like Growth Factor (IGF) transport and uptake by Insulin-like Growth Factor Binding Proteins (IGFBPs); Post-translational protein phosphorylation; Degradation of the extracellular matrix; ECM proteoglycans; Non-integrin membrane-ECM interactions; L1CAM interactions; Laminin interactions; MET activates PTK2 signaling; EGR2 and SOX10-mediated initiation of Schwann cell myelina…	Alpha 6 beta 4 signaling pathway; Complement system; Focal adhesion; Focal adhesion: PI3K-Akt-mTOR-signaling pathway; PI3K-Akt signaling pathway; Inflammatory response pathway; Small cell lung cancer; Malignant pleural mesothelioma	17	0	401476.96875	158036.484375	159802.0625	185240.046875	115701.125		426391.444808013	201279.113070246	159802.0625	331486.969084803	174886.471962323		High	Peak Found	Peak Found	Peak Found	Peak Found	Not Found	1
P52758	2-iminobutanoate/2-iminopropanoate deaminase OS=Homo sapiens OX=9606 GN=RIDA PE=1 SV=1	0.000	1.710	8	1	1	1	137	14.5	8.68	2.88	cell cycle OR cell proliferation;RNA metabolism OR transcription;other metabolic processes;developmental processes;other biological processes	cytosol;mitochondrion;nucleus;other cytoplasmic organelle;other cell component	nucleic acid binding activity;other molecular function	Pf01042	10247	RIDA	hsa:10247; P52758; Q6FHU9; Q6IBG0	ENSG00000132541	Threonine catabolism		1	0	427106.8125			130149.3359375			453611.801036146			232902.170055239			High	Not Found	Not Found	Peak Found	Not Found	Not Found	1
Q04446	1,4-alpha-glucan-branching enzyme OS=Homo sapiens OX=9606 GN=GBE1 PE=1 SV=3	0.000	2.115	2	1	1	1	702	80.4	6.32	2.87	other metabolic processes;other biological processes	cytosol;other cell component	other molecular function	Pf00128, Pf02806, Pf02922	2632	GBE1	B3KWV3; hsa:2632; Q04446; Q96EN0	ENSG00000114480	Glycogen synthesis; Glycogen storage disease type IV (GBE1)	Glycogen synthesis and degradation; Disorders of galactose metabolism	4	0			365731.3125		380299.25	316506			365731.3125		574836.192149534	576518.223334998	Not Found	Not Found	Peak Found	Not Found	High	Peak Found	1
P12955	Xaa-Pro dipeptidase OS=Homo sapiens OX=9606 GN=PEPD PE=1 SV=3	0.000	1.608	2	1	1	1	493	54.5	6.00	2.70	protein metabolism;other metabolic processes		other molecular function	Pf00557, Pf05195	5184	PEPD	A8K3Z1; A8K416; A8K696; A8MX47; B4DDB7; B4DGJ1; E9PCE8; hsa:5184; P12955; Q8TBN9; Q9BT75	ENSG00000124299			0	0	237772.359375						252527.81041208						High	Not Found	Not Found	Not Found	Not Found	Not Found	1
P98160	Basement membrane-specific heparan sulfate proteoglycan core protein OS=Homo sapiens OX=9606 GN=HSPG2 PE=1 SV=4	0.000	1.971	0	1	1	1	4391	468.5	6.51	2.60	other metabolic processes;stress response;transport;developmental processes;other biological processes	extracellular matrix;plasma membrane;other membranes;ER/Golgi;other cytoplasmic organelle	signal transduction activity or receptor binding;extracellular structural activity;other molecular function	Pf00008, Pf00052, Pf00053, Pf00054, Pf00057, Pf02210, Pf07679, Pf13927	3339	HSPG2	hsa:3339; P98160; Q16287; Q5SZI3; Q9H3V5	ENSG00000142798	Amyloid fiber formation; Degradation of the extracellular matrix; Retinoid metabolism and transport; Integrin cell surface interactions; ECM proteoglycans; Non-integrin membrane-ECM interactions; Laminin interactions; A tetrasaccharide linker sequence is required for GAG synthesis; HS-GAG biosynthesis; HS-GAG degradation; Defective B4GALT7 causes EDS, progeroid type; Defective B3GAT3 causes JDSSD…	Hepatitis B infection	17	0	303891.46875	218652.703125	177046.640625	78136.8828125	63151.03515625	117414.984375	322750.076619785	278481.404654518	177046.640625	139825.911805822	95455.0937965829	213872.337917075	Peak Found	Peak Found	High	Peak Found	Peak Found	Peak Found	1
P05452	Tetranectin OS=Homo sapiens OX=9606 GN=CLEC3B PE=1 SV=3	0.000	1.427	10	1	1	1	202	22.5	5.67	2.59	other biological processes	non-structural extracellular;nucleus;other cell component	other molecular function	Pf00059	7123	CLEC3B	hsa:7123; P05452; Q6FGX6	ENSG00000163815	Platelet degranulation		1	0	279568.1875	1514913.75	504276.59375		258555.765625	316255.75	296917.364305178	1929431.02463848	504276.59375		390816.473527577	576062.390948283	High	Peak Found	Peak Found	Not Found	Peak Found	Peak Found	1
P98172	Ephrin-B1 OS=Homo sapiens OX=9606 GN=EFNB1 PE=1 SV=1	0.000	1.190	3	1	1	1	346	38.0	8.94	2.53	cell adhesion;cell-cell signaling;cell organization and biogenesis;developmental processes;signal transduction;other biological processes	plasma membrane;other membranes;nucleus;other cell component	signal transduction activity or receptor binding	Pf00812	1947	EFNB1	D3DVU0; hsa:1947; P98172	ENSG00000090776	EPHB-mediated forward signaling; EPH-ephrin mediated repulsion of cells; Ephrin signaling	Cell migration and invasion through p75NTR	5	0	166432.625	265044.1875	309041.34375	219647.9375	189255.578125	284593.875	176760.942621171	337566.728312156	309041.34375	393059.87174974	286066.711602596	518390.031111646	Peak Found	Peak Found	Peak Found	High	Peak Found	Peak Found	1
P06396	Gelsolin OS=Homo sapiens OX=9606 GN=GSN PE=1 SV=1	0.000	2.276	2	2	5	2	782	85.6	6.28	2.43	cell organization and biogenesis;protein metabolism;other metabolic processes;stress response;transport;developmental processes;other biological processes	non-structural extracellular;plasma membrane;other membranes;cytosol;cytoskeleton;other cell component	cytoskeletal activity;other molecular function	Pf00626	2934	GSN	A2A418; A8MUD1; A8MYN7; B7Z373; B7Z5V1; F5H1A8; hsa:2934; P06396; Q5T0I2; Q8WVV7	ENSG00000148180	Amyloid fiber formation; Neutrophil degranulation; Sensory processing of sound by outer hair cells of the cochlea; Caspase-mediated cleavage of cytoskeletal proteins	Ebola virus infection in host; Regulation of actin cytoskeleton	6	0	3533026.625	2015915.5625	2343246.8125	1363716.3125	1790973.0625	1319272.28125	3752275.83258206	2567519.12730282	2343246.8125	2440369.64332651	2707121.13024122	2403065.06569026	High	Peak Found	Peak Found	High	High	High	1
Q99435	Protein kinase C-binding protein NELL2 OS=Homo sapiens OX=9606 GN=NELL2 PE=1 SV=1	0.000	1.298	1	1	1	1	816	91.3	5.73	2.41	other biological processes	non-structural extracellular;other cell component	other molecular function	Pf00093, Pf02210, Pf07645, Pf12947	4753	NELL2	B7Z2U7; B7Z5Q4; B7Z9J5; B7Z9U3; hsa:4753; Q96JS2; Q99435	ENSG00000184613	Regulation of commissural axon pathfinding by SLIT and ROBO		1	0	795862.8125	269355.375	382059.875	542978.1875	364774.125	398153.875	845251.710322035	343057.561645429	382059.875	971659.188658014	551369.399255135	725240.48400013	Peak Found	Peak Found	Peak Found	Peak Found	Peak Found	High	1
Q9UN70	Protocadherin gamma-C3 OS=Homo sapiens OX=9606 GN=PCDHGC3 PE=1 SV=1	0.000	0.823	1	1	1	1	934	101.0	5.21	2.30	cell adhesion;cell organization and biogenesis;other biological processes	plasma membrane;other membranes	other molecular function	Pf00028, Pf08266, Pf15974, Pf16492	5098	PCDHGC3	hsa:5098; O60622; Q08192; Q9UN70; Q9Y5C4	ENSG00000240184			0	0	523944	116670.40625	405012.875	564014.5	488378.84375	503884.84375	556458.418658641	148594.269129794	405012.875	1009303.65911127	738202.441544763	917830.293530559	Peak Found	Peak Found	High	Peak Found	Peak Found	Peak Found	1
P13591-1	Isoform 2 of Neural cell adhesion molecule 1 OS=Homo sapiens OX=9606 GN=NCAM1	0.000	1.642	1	1	2	1	848	93.3	4.87	2.22						NCAM1	P13591-1				0	0	32941.9296875	5268.2119140625	48203.796875	8776.0673828125	23589.9140625	15883.21484375	34986.2086434245	6709.72292076844	48203.796875	15704.7680903234	35657.0158179966	28931.4035202076	High	Peak Found	High	Peak Found	Peak Found	Peak Found	1
Q9H299	SH3 domain-binding glutamic acid-rich-like protein 3 OS=Homo sapiens OX=9606 GN=SH3BGRL3 PE=1 SV=1	0.000	0.847	12	1	4	1	93	10.4	4.93	2.22		nucleus;other cell component		Pf04908	83442	SH3BGRL3	hsa:83442; Q5T122; Q9H299	ENSG00000142669		VEGFA-VEGFR2 signaling pathway	1	0	185076.890625	173546.9375	168952.59375	122197.7265625	71746.21875	54967.1640625	196562.216357942	221033.603690966	168952.59375	218672.769147973	108447.027406385	100123.131211022	Peak Found	Peak Found	High	High	High	High	1
Q16777	Histone H2A type 2-C OS=Homo sapiens OX=9606 GN=H2AC20 PE=1 SV=4	0.000	1.064	7	1	1	1	129	14.0	10.90	2.21		nucleus;other cell component	nucleic acid binding activity;other molecular function	Pf00125, Pf16211	8338	H2AC20	hsa:8338; Q16777; Q6DRA7; Q8IUE5	ENSG00000184260	Amyloid fiber formation; Meiotic synapsis; HCMV Late Events; Ub-specific processing proteases; RUNX1 regulates transcription of genes involved in differentiation of HSCs; HCMV Early Events; Transcriptional regulation by small RNAs; Deposition of new CENPA-containing nucleosomes at the centromere; B-WICH complex positively regulates rRNA expression; Formation of the beta-catenin:TCF transactivatin…		41	0	876323.25	661424.8125	1075804.75	83906.03125			930705.285161775	842406.7401218	1075804.75	150149.799982322			Peak Found	Peak Found	High	Peak Found	Not Found	Not Found	1
Q9NQ38	Serine protease inhibitor Kazal-type 5 OS=Homo sapiens OX=9606 GN=SPINK5 PE=1 SV=2	0.000	1.257	1	1	1	1	1064	120.6	8.06	2.15	cell organization and biogenesis;developmental processes;other biological processes	non-structural extracellular;other membranes;cytosol;ER/Golgi;other cell component	enzyme regulator activity	Pf00050, Pf07648	11005	SPINK5	A8MYE8; B7WPB7; D6REN5; hsa:11005; O75770; Q3LX95; Q3LX96; Q3LX97; Q96PP2; Q96PP3; Q9NQ38	ENSG00000133710	Formation of the cornified envelope		1	0	78712.2734375						83596.9248737609						High	Not Found	Not Found	Not Found	Not Found	Not Found	1
Q9UGM3	Deleted in malignant brain tumors 1 protein OS=Homo sapiens OX=9606 GN=DMBT1 PE=1 SV=2	0.000	1.190	3	1	1	1	2413	260.6	5.44	2.13	stress response;transport;other biological processes	non-structural extracellular;extracellular matrix;other membranes;other cell component	nucleic acid binding activity;other molecular function	Pf00100, Pf00431, Pf00530	1755	DMBT1	A6NDG4; A6NDJ5; A8E4R5; B1ARE7; B1ARE8; B1ARE9; B1ARF0; B7Z8Y2; F8WEF7; hsa:1755; Q59EX0; Q5JR26; Q6MZN4; Q96DU4; Q9UGM2; Q9UGM3; Q9UJ57; Q9UKJ4; Q9Y211; Q9Y4V9	ENSG00000187908	Surfactant metabolism		1	0													Not Found	Not Found	Not Found	Not Found	Not Found	High	1
P37837	Transaldolase OS=Homo sapiens OX=9606 GN=TALDO1 PE=1 SV=2	0.008	0.716	2	1	1	1	337	37.5	6.81	2.05	other metabolic processes	cytosol;other cell component	other molecular function	Pf00923	6888	TALDO1	B2R8M2; hsa:6888; O00751; P37837; Q8WV32; Q8WZ45	ENSG00000177156	Gene and protein expression by JAK-STAT signaling after Interleukin-12 stimulation; Nuclear events mediated by NFE2L2; Pentose phosphate pathway; Insulin effects increased synthesis of Xylulose-5-Phosphate; TALDO1 deficiency: failed conversion of SH7P, GA3P to Fru(6)P, E4P; TALDO1 deficiency: failed conversion of Fru(6)P, E4P to SH7P, GA3P	Pentose phosphate metabolism; Cori cycle; Metabolic reprogramming in colon cancer	9	0	188620.125		169544.234375				200325.33340337		169544.234375				High	Not Found	Peak Found	Not Found	Not Found	Not Found	1
O95865	N(G),N(G)-dimethylarginine dimethylaminohydrolase 2 OS=Homo sapiens OX=9606 GN=DDAH2 PE=1 SV=1	0.000	0.834	5	1	1	1	285	29.6	6.01	1.92	other metabolic processes;signal transduction;other biological processes	cytosol;mitochondrion	other molecular function		23564	DDAH2	A2BEZ7; hsa:23564; O95865	ENSG00000206395; ENSG00000213722; ENSG00000225635; ENSG00000226634; ENSG00000227317; ENSG00000228128; ENSG00000233076	eNOS activation	Nitric oxide metabolism in cystic fibrosis	2	0													High	Not Found	Not Found	Not Found	Not Found	Not Found	1
P12107	Collagen alpha-1(XI) chain OS=Homo sapiens OX=9606 GN=COL11A1 PE=1 SV=4	0.000	0.836	0	1	1	1	1806	181.0	5.17	1.73	cell organization and biogenesis;protein metabolism;other metabolic processes;developmental processes;other biological processes	non-structural extracellular;extracellular matrix;ER/Golgi	extracellular structural activity;other molecular function	Pf01391, Pf01410	1301	COL11A1	B1ASK7; D3DT73; E9PCU0; hsa:1301; P12107; Q14034; Q149N0; Q9UIT4; Q9UIT5; Q9UIT6	ENSG00000060718	Non-integrin membrane-ECM interactions; MET activates PTK2 signaling; Collagen degradation; Assembly of collagen fibrils and other multimeric structures; Collagen chain trimerization	Focal adhesion: PI3K-Akt-mTOR-signaling pathway	7	0	223662.96875	146500.78125	126762.765625	114741.328125	80616.8203125	50027.1328125	237542.832636927	186586.96079399	126762.765625	205329.547959936	121855.26532498	91124.8245771217	High	Peak Found	Peak Found	Peak Found	Peak Found	Peak Found	1
P62937	Peptidyl-prolyl cis-trans isomerase A OS=Homo sapiens OX=9606 GN=PPIA PE=1 SV=2	0.000	1.007	7	1	1	1	165	18.0	7.81	0.00	cell adhesion;cell organization and biogenesis;protein metabolism;other metabolic processes;stress response;other biological processes	non-structural extracellular;nucleus;other cell component	signal transduction activity or receptor binding;other molecular function	Pf00160	5478	PPIA	A8K220; hsa:5478; P05092; P62937; Q3KQW3; Q567Q0; Q6IBU5; Q96IX3; Q9BRU4; Q9BTY9; Q9UC61	ENSG00000196262	Neutrophil degranulation; Gene and protein expression by JAK-STAT signaling after Interleukin-12 stimulation; Platelet degranulation ; Budding and maturation of HIV virion; Basigin interactions; Integration of provirus; APOBEC3G mediated resistance to HIV-1 infection; Calcineurin activates NFAT; Binding and entry of HIV virion; Assembly Of The HIV Virion; Uncoating of the HIV Virion; Minus-strand…	Prolactin signaling pathway	15	0													High	Not Found	Not Found	Not Found	Not Found	Not Found	1
Q92823	Neuronal cell adhesion molecule OS=Homo sapiens OX=9606 GN=NRCAM PE=1 SV=3	0.000	0.776	1	1	1	1	1304	143.8	5.66	0.00	cell adhesion;cell organization and biogenesis;developmental processes;other biological processes	non-structural extracellular;plasma membrane;other membranes;other cell component	cytoskeletal activity;other molecular function	Pf00041, Pf07679, Pf13882, Pf13927	4897	NRCAM	A4D0S3; E9PDA4; hsa:4897; O15051; O15179; Q14BM2; Q92823; Q9UHI3; Q9UHI4	ENSG00000091129	Interaction between L1 and Ankyrins; Neurofascin interactions; NrCAM interactions		3	0	232745.578125	171025.625	285958.28125	341331.0625		293122.5625	247189.081950034	217822.398722823	285958.28125	610811.761664971		533925.103953486	Peak Found	Peak Found	Peak Found	Peak Found	Not Found	High	1
